# Supplementary material for: BamQuery: a proteogenomic tool to explore the immunopeptidome and prioritize actionable tumor antigens
Source: Genome Biol. 2023 Aug 15;24:188. doi: 10.1186/s13059-023-03029-1 (PMC10426134; doi:10.1186/s13059-023-03029-1)
Supplement: Supplementary file 3 — Additional file 3: Supplemental Table 2. Origin of the RNA-seq samples used in the present study. [file 13059_2023_3029_MOESM3_ESM.xlsx]

## Sheet: Feuille1
Table S2. Origin of the RNA-seq samples used in the present study.
Database of download	Project ID	Sample ID	Name	Source	Tissue	Cell type	Group
ArrayExpress	E-MTAB-7383	ERR2882510	1	medullary thymic epithelial cell	Thymus	mTEC	mTEC
ArrayExpress	E-MTAB-7383	ERR2882513	2	medullary thymic epithelial cell	Thymus	mTEC	mTEC
ArrayExpress	E-MTAB-7383	ERR2882514	3	medullary thymic epithelial cell	Thymus	mTEC	mTEC
GEO	GSE127826	GSM3639482	S15_mTECs	medullary thymic epithelial cells	Thymus	mTEC	mTEC
GEO	GSE127826	GSM3639483	S16_mTECs	medullary thymic epithelial cells	Thymus	mTEC	mTEC
GEO	GSE127825	GSM3639476	062015_thymic	thymic epithelial cells	Thymus	mTEC	mTEC
GEO	GSE127825	GSM3639477	102015_thymic	thymic epithelial cells	Thymus	mTEC	mTEC
GEO	GSE127825	GSM3639478	S10_medullary	medullary thymic epithelial cells	Thymus	mTEC	mTEC
GEO	GSE127825	GSM3639479	S11_medullary	medullary thymic epithelial cells	Thymus	mTEC	mTEC
GEO	GSE127825	GSM3639480	S5_medullary	medullary thymic epithelial cells	Thymus	mTEC	mTEC
GEO	GSE127825	GSM3639481	S9_medullary	medullary thymic epithelial cells	Thymus	mTEC	mTEC
dbGaP	phs000424.v8.p2	SRR599313		Non-tumor RNA:Total RNA sample from Adipose - Subcutaneous of a human male participant in the dbGaP study "Genotype-Tissue Expression (GTEx)"	Adipose - Subcutaneous	Adipose subcutaneous	No Hematolymphoid
dbGaP	phs000424.v8.p2	SRR608150		Non-tumor RNA:Total RNA sample from Adipose - Subcutaneous of a human female participant in the dbGaP study "Genotype-Tissue Expression (GTEx)"	Adipose - Subcutaneous	Adipose subcutaneous	No Hematolymphoid
dbGaP	phs000424.v8.p2	SRR608198		Non-tumor RNA:Total RNA sample from Adipose - Subcutaneous of a human male participant in the dbGaP study "Genotype-Tissue Expression (GTEx)"	Adipose - Subcutaneous	Adipose subcutaneous	No Hematolymphoid
dbGaP	phs000424.v8.p2	SRR612263		Non-tumor RNA:Total RNA sample from Adipose - Subcutaneous of a human male participant in the dbGaP study "Genotype-Tissue Expression (GTEx)"	Adipose - Subcutaneous	Adipose subcutaneous	No Hematolymphoid
dbGaP	phs000424.v8.p2	SRR612707		Non-tumor RNA:Total RNA sample from Adipose - Subcutaneous of a human female participant in the dbGaP study "Genotype-Tissue Expression (GTEx)"	Adipose - Subcutaneous	Adipose subcutaneous	No Hematolymphoid
dbGaP	phs000424.v8.p2	SRR612815		Non-tumor RNA:Total RNA sample from Adipose - Subcutaneous of a human female participant in the dbGaP study "Genotype-Tissue Expression (GTEx)"	Adipose - Subcutaneous	Adipose subcutaneous	No Hematolymphoid
dbGaP	phs000424.v8.p2	SRR612863		Non-tumor RNA:Total RNA sample from Adipose - Subcutaneous of a human female participant in the dbGaP study "Genotype-Tissue Expression (GTEx)"	Adipose - Subcutaneous	Adipose subcutaneous	No Hematolymphoid
dbGaP	phs000424.v8.p2	SRR612935		Non-tumor RNA:Total RNA sample from Adipose - Subcutaneous of a human male participant in the dbGaP study "Genotype-Tissue Expression (GTEx)"	Adipose - Subcutaneous	Adipose subcutaneous	No Hematolymphoid
dbGaP	phs000424.v8.p2	SRR613150		Non-tumor RNA:Total RNA sample from Adipose - Subcutaneous of a human male participant in the dbGaP study "Genotype-Tissue Expression (GTEx)"	Adipose - Subcutaneous	Adipose subcutaneous	No Hematolymphoid
dbGaP	phs000424.v8.p2	SRR613234		Non-tumor RNA:Total RNA sample from Adipose - Subcutaneous of a human male participant in the dbGaP study "Genotype-Tissue Expression (GTEx)"	Adipose - Subcutaneous	Adipose subcutaneous	No Hematolymphoid
dbGaP	phs000424.v8.p2	SRR613342		Non-tumor RNA:Total RNA sample from Adipose - Subcutaneous of a human male participant in the dbGaP study "Genotype-Tissue Expression (GTEx)"	Adipose - Subcutaneous	Adipose subcutaneous	No Hematolymphoid
dbGaP	phs000424.v8.p2	SRR613390		Non-tumor RNA:Total RNA sample from Adipose - Subcutaneous of a human male participant in the dbGaP study "Genotype-Tissue Expression (GTEx)"	Adipose - Subcutaneous	Adipose subcutaneous	No Hematolymphoid
dbGaP	phs000424.v8.p2	SRR613533		Non-tumor RNA:Total RNA sample from Adipose - Subcutaneous of a human male participant in the dbGaP study "Genotype-Tissue Expression (GTEx)"	Adipose - Subcutaneous	Adipose subcutaneous	No Hematolymphoid
dbGaP	phs000424.v8.p2	SRR613550		Non-tumor RNA:Total RNA sample from Adipose - Subcutaneous of a human male participant in the dbGaP study "Genotype-Tissue Expression (GTEx)"	Adipose - Subcutaneous	Adipose subcutaneous	No Hematolymphoid
dbGaP	phs000424.v8.p2	SRR613639		Non-tumor RNA:Total RNA sample from Adipose - Subcutaneous of a human male participant in the dbGaP study "Genotype-Tissue Expression (GTEx)"	Adipose - Subcutaneous	Adipose subcutaneous	No Hematolymphoid
dbGaP	phs000424.v8.p2	SRR613675		Non-tumor RNA:Total RNA sample from Adipose - Subcutaneous of a human female participant in the dbGaP study "Genotype-Tissue Expression (GTEx)"	Adipose - Subcutaneous	Adipose subcutaneous	No Hematolymphoid
dbGaP	phs000424.v8.p2	SRR613855		Non-tumor RNA:Total RNA sample from Adipose - Subcutaneous of a human male participant in the dbGaP study "Genotype-Tissue Expression (GTEx)"	Adipose - Subcutaneous	Adipose subcutaneous	No Hematolymphoid
dbGaP	phs000424.v8.p2	SRR613896		Non-tumor RNA:Total RNA sample from Adipose - Subcutaneous of a human male participant in the dbGaP study "Genotype-Tissue Expression (GTEx)"	Adipose - Subcutaneous	Adipose subcutaneous	No Hematolymphoid
dbGaP	phs000424.v8.p2	SRR613915		Non-tumor RNA:Total RNA sample from Adipose - Subcutaneous of a human male participant in the dbGaP study "Genotype-Tissue Expression (GTEx)"	Adipose - Subcutaneous	Adipose subcutaneous	No Hematolymphoid
dbGaP	phs000424.v8.p2	SRR613927		Non-tumor RNA:Total RNA sample from Adipose - Subcutaneous of a human male participant in the dbGaP study "Genotype-Tissue Expression (GTEx)"	Adipose - Subcutaneous	Adipose subcutaneous	No Hematolymphoid
dbGaP	phs000424.v8.p2	SRR614119		Non-tumor RNA:Total RNA sample from Adipose - Subcutaneous of a human female participant in the dbGaP study "Genotype-Tissue Expression (GTEx)"	Adipose - Subcutaneous	Adipose subcutaneous	No Hematolymphoid
dbGaP	phs000424.v8.p2	SRR614191		Non-tumor RNA:Total RNA sample from Adipose - Subcutaneous of a human male participant in the dbGaP study "Genotype-Tissue Expression (GTEx)"	Adipose - Subcutaneous	Adipose subcutaneous	No Hematolymphoid
dbGaP	phs000424.v8.p2	SRR614395		Non-tumor RNA:Total RNA sample from Adipose - Subcutaneous of a human female participant in the dbGaP study "Genotype-Tissue Expression (GTEx)"	Adipose - Subcutaneous	Adipose subcutaneous	No Hematolymphoid
dbGaP	phs000424.v8.p2	SRR614419		Non-tumor RNA:Total RNA sample from Adipose - Subcutaneous of a human male participant in the dbGaP study "Genotype-Tissue Expression (GTEx)"	Adipose - Subcutaneous	Adipose subcutaneous	No Hematolymphoid
dbGaP	phs000424.v8.p2	SRR614864		Non-tumor RNA:Total RNA sample from Adipose - Subcutaneous of a human female participant in the dbGaP study "Genotype-Tissue Expression (GTEx)"	Adipose - Subcutaneous	Adipose subcutaneous	No Hematolymphoid
dbGaP	phs000424.v8.p2	SRR615069		Non-tumor RNA:Total RNA sample from Adipose - Subcutaneous of a human male participant in the dbGaP study "Genotype-Tissue Expression (GTEx)"	Adipose - Subcutaneous	Adipose subcutaneous	No Hematolymphoid
dbGaP	phs000424.v8.p2	SRR615237		Non-tumor RNA:Total RNA sample from Adipose - Subcutaneous of a human female participant in the dbGaP study "Genotype-Tissue Expression (GTEx)"	Adipose - Subcutaneous	Adipose subcutaneous	No Hematolymphoid
dbGaP	phs000424.v8.p2	SRR615431		Non-tumor RNA:Total RNA sample from Adipose - Subcutaneous of a human male participant in the dbGaP study "Genotype-Tissue Expression (GTEx)"	Adipose - Subcutaneous	Adipose subcutaneous	No Hematolymphoid
dbGaP	phs000424.v8.p2	SRR615659		Non-tumor RNA:Total RNA sample from Adipose - Subcutaneous of a human male participant in the dbGaP study "Genotype-Tissue Expression (GTEx)"	Adipose - Subcutaneous	Adipose subcutaneous	No Hematolymphoid
dbGaP	phs000424.v8.p2	SRR615778		Non-tumor RNA:Total RNA sample from Adipose - Subcutaneous of a human female participant in the dbGaP study "Genotype-Tissue Expression (GTEx)"	Adipose - Subcutaneous	Adipose subcutaneous	No Hematolymphoid
dbGaP	phs000424.v8.p2	SRR615874		Non-tumor RNA:Total RNA sample from Adipose - Subcutaneous of a human female participant in the dbGaP study "Genotype-Tissue Expression (GTEx)"	Adipose - Subcutaneous	Adipose subcutaneous	No Hematolymphoid
dbGaP	phs000424.v8.p2	SRR615946		Non-tumor RNA:Total RNA sample from Adipose - Subcutaneous of a human female participant in the dbGaP study "Genotype-Tissue Expression (GTEx)"	Adipose - Subcutaneous	Adipose subcutaneous	No Hematolymphoid
dbGaP	phs000424.v8.p2	SRR617841		Non-tumor RNA:Total RNA sample from Adipose - Subcutaneous of a human female participant in the dbGaP study "Genotype-Tissue Expression (GTEx)"	Adipose - Subcutaneous	Adipose subcutaneous	No Hematolymphoid
dbGaP	phs000424.v8.p2	SRR654730		Non-tumor RNA:Total RNA sample from Adipose - Subcutaneous of a human male participant in the dbGaP study "Genotype-Tissue Expression (GTEx)"	Adipose - Subcutaneous	Adipose subcutaneous	No Hematolymphoid
dbGaP	phs000424.v8.p2	SRR654862		Non-tumor RNA:Total RNA sample from Adipose - Subcutaneous of a human female participant in the dbGaP study "Genotype-Tissue Expression (GTEx)"	Adipose - Subcutaneous	Adipose subcutaneous	No Hematolymphoid
dbGaP	phs000424.v8.p2	SRR654898		Non-tumor RNA:Total RNA sample from Adipose - Subcutaneous of a human female participant in the dbGaP study "Genotype-Tissue Expression (GTEx)"	Adipose - Subcutaneous	Adipose subcutaneous	No Hematolymphoid
dbGaP	phs000424.v8.p2	SRR655182		Non-tumor RNA:Total RNA sample from Adipose - Subcutaneous of a human male participant in the dbGaP study "Genotype-Tissue Expression (GTEx)"	Adipose - Subcutaneous	Adipose subcutaneous	No Hematolymphoid
dbGaP	phs000424.v8.p2	SRR655531		Non-tumor RNA:Total RNA sample from Adipose - Subcutaneous of a human male participant in the dbGaP study "Genotype-Tissue Expression (GTEx)"	Adipose - Subcutaneous	Adipose subcutaneous	No Hematolymphoid
dbGaP	phs000424.v8.p2	SRR655637		Non-tumor RNA:Total RNA sample from Adipose - Subcutaneous of a human female participant in the dbGaP study "Genotype-Tissue Expression (GTEx)"	Adipose - Subcutaneous	Adipose subcutaneous	No Hematolymphoid
dbGaP	phs000424.v8.p2	SRR655768		Non-tumor RNA:Total RNA sample from Adipose - Subcutaneous of a human male participant in the dbGaP study "Genotype-Tissue Expression (GTEx)"	Adipose - Subcutaneous	Adipose subcutaneous	No Hematolymphoid
dbGaP	phs000424.v8.p2	SRR655816		Non-tumor RNA:Total RNA sample from Adipose - Subcutaneous of a human male participant in the dbGaP study "Genotype-Tissue Expression (GTEx)"	Adipose - Subcutaneous	Adipose subcutaneous	No Hematolymphoid
dbGaP	phs000424.v8.p2	SRR656059		Non-tumor RNA:Total RNA sample from Adipose - Subcutaneous of a human female participant in the dbGaP study "Genotype-Tissue Expression (GTEx)"	Adipose - Subcutaneous	Adipose subcutaneous	No Hematolymphoid
dbGaP	phs000424.v8.p2	SRR657599		Non-tumor RNA:Total RNA sample from Adipose - Subcutaneous of a human female participant in the dbGaP study "Genotype-Tissue Expression (GTEx)"	Adipose - Subcutaneous	Adipose subcutaneous	No Hematolymphoid
dbGaP	phs000424.v8.p2	SRR657949		Non-tumor RNA:Total RNA sample from Adipose - Subcutaneous of a human male participant in the dbGaP study "Genotype-Tissue Expression (GTEx)"	Adipose - Subcutaneous	Adipose subcutaneous	No Hematolymphoid
dbGaP	phs000424.v8.p2	SRR658081		Non-tumor RNA:Total RNA sample from Adipose - Subcutaneous of a human male participant in the dbGaP study "Genotype-Tissue Expression (GTEx)"	Adipose - Subcutaneous	Adipose subcutaneous	No Hematolymphoid
dbGaP	phs000424.v8.p2	SRR658754		Non-tumor RNA:Total RNA sample from Adipose - Subcutaneous of a human male participant in the dbGaP study "Genotype-Tissue Expression (GTEx)"	Adipose - Subcutaneous	Adipose subcutaneous	No Hematolymphoid
dbGaP	phs000424.v8.p2	SRR658941		Non-tumor RNA:Total RNA sample from Adipose - Subcutaneous of a human male participant in the dbGaP study "Genotype-Tissue Expression (GTEx)"	Adipose - Subcutaneous	Adipose subcutaneous	No Hematolymphoid
dbGaP	phs000424.v8.p2	SRR658953		Non-tumor RNA:Total RNA sample from Adipose - Subcutaneous of a human male participant in the dbGaP study "Genotype-Tissue Expression (GTEx)"	Adipose - Subcutaneous	Adipose subcutaneous	No Hematolymphoid
dbGaP	phs000424.v8.p2	SRR659109		Non-tumor RNA:Total RNA sample from Adipose - Subcutaneous of a human male participant in the dbGaP study "Genotype-Tissue Expression (GTEx)"	Adipose - Subcutaneous	Adipose subcutaneous	No Hematolymphoid
dbGaP	phs000424.v8.p2	SRR1069638		Non-tumor RNA:Total RNA sample from Adipose - Visceral (Omentum) of a human female participant in the dbGaP study "Genotype-Tissue Expression (GTEx)"	Adipose - Visceral (Omentum)	adipose_visceral	No Hematolymphoid
dbGaP	phs000424.v8.p2	SRR1070713		Non-tumor RNA:Total RNA sample from Adipose - Visceral (Omentum) of a human female participant in the dbGaP study "Genotype-Tissue Expression (GTEx)"	Adipose - Visceral (Omentum)	adipose_visceral	No Hematolymphoid
dbGaP	phs000424.v8.p2	SRR1081209		Non-tumor RNA:Total RNA sample from Adipose - Visceral (Omentum) of a human female participant in the dbGaP study "Genotype-Tissue Expression (GTEx)"	Adipose - Visceral (Omentum)	adipose_visceral	No Hematolymphoid
dbGaP	phs000424.v8.p2	SRR1083752		Non-tumor RNA:Total RNA sample from Adipose - Visceral (Omentum) of a human male participant in the dbGaP study "Genotype-Tissue Expression (GTEx)"	Adipose - Visceral (Omentum)	adipose_visceral	No Hematolymphoid
dbGaP	phs000424.v8.p2	SRR1083918		Non-tumor RNA:Total RNA sample from Adipose - Visceral (Omentum) of a human male participant in the dbGaP study "Genotype-Tissue Expression (GTEx)"	Adipose - Visceral (Omentum)	adipose_visceral	No Hematolymphoid
dbGaP	phs000424.v8.p2	SRR1089619		Non-tumor RNA:Total RNA sample from Adipose - Visceral (Omentum) of a human female participant in the dbGaP study "Genotype-Tissue Expression (GTEx)"	Adipose - Visceral (Omentum)	adipose_visceral	No Hematolymphoid
dbGaP	phs000424.v8.p2	SRR1091302		Non-tumor RNA:Total RNA sample from Adipose - Visceral (Omentum) of a human male participant in the dbGaP study "Genotype-Tissue Expression (GTEx)"	Adipose - Visceral (Omentum)	adipose_visceral	No Hematolymphoid
dbGaP	phs000424.v8.p2	SRR1094457		Non-tumor RNA:Total RNA sample from Adipose - Visceral (Omentum) of a human female participant in the dbGaP study "Genotype-Tissue Expression (GTEx)"	Adipose - Visceral (Omentum)	adipose_visceral	No Hematolymphoid
dbGaP	phs000424.v8.p2	SRR1098567		Non-tumor RNA:Total RNA sample from Adipose - Visceral (Omentum) of a human male participant in the dbGaP study "Genotype-Tissue Expression (GTEx)"	Adipose - Visceral (Omentum)	adipose_visceral	No Hematolymphoid
dbGaP	phs000424.v8.p2	SRR1098712		Non-tumor RNA:Total RNA sample from Adipose - Visceral (Omentum) of a human male participant in the dbGaP study "Genotype-Tissue Expression (GTEx)"	Adipose - Visceral (Omentum)	adipose_visceral	No Hematolymphoid
dbGaP	phs000424.v8.p2	SRR1099622		Non-tumor RNA:Total RNA sample from Adipose - Visceral (Omentum) of a human male participant in the dbGaP study "Genotype-Tissue Expression (GTEx)"	Adipose - Visceral (Omentum)	adipose_visceral	No Hematolymphoid
dbGaP	phs000424.v8.p2	SRR1101085		Non-tumor RNA:Total RNA sample from Adipose - Visceral (Omentum) of a human male participant in the dbGaP study "Genotype-Tissue Expression (GTEx)"	Adipose - Visceral (Omentum)	adipose_visceral	No Hematolymphoid
dbGaP	phs000424.v8.p2	SRR1308650		Non-tumor RNA:Total RNA sample from Adipose - Visceral (Omentum) of a human female participant in the dbGaP study "Genotype-Tissue Expression (GTEx)"	Adipose - Visceral (Omentum)	adipose_visceral	No Hematolymphoid
dbGaP	phs000424.v8.p2	SRR1308882		Non-tumor RNA:Total RNA sample from Adipose - Visceral (Omentum) of a human male participant in the dbGaP study "Genotype-Tissue Expression (GTEx)"	Adipose - Visceral (Omentum)	adipose_visceral	No Hematolymphoid
dbGaP	phs000424.v8.p2	SRR1309032		Non-tumor RNA:Total RNA sample from Adipose - Visceral (Omentum) of a human male participant in the dbGaP study "Genotype-Tissue Expression (GTEx)"	Adipose - Visceral (Omentum)	adipose_visceral	No Hematolymphoid
dbGaP	phs000424.v8.p2	SRR1309248		Non-tumor RNA:Total RNA sample from Adipose - Visceral (Omentum) of a human female participant in the dbGaP study "Genotype-Tissue Expression (GTEx)"	Adipose - Visceral (Omentum)	adipose_visceral	No Hematolymphoid
dbGaP	phs000424.v8.p2	SRR1309680		Non-tumor RNA:Total RNA sample from Adipose - Visceral (Omentum) of a human male participant in the dbGaP study "Genotype-Tissue Expression (GTEx)"	Adipose - Visceral (Omentum)	adipose_visceral	No Hematolymphoid
dbGaP	phs000424.v8.p2	SRR1309963		Non-tumor RNA:Total RNA sample from Adipose - Visceral (Omentum) of a human male participant in the dbGaP study "Genotype-Tissue Expression (GTEx)"	Adipose - Visceral (Omentum)	adipose_visceral	No Hematolymphoid
dbGaP	phs000424.v8.p2	SRR1311486		Non-tumor RNA:Total RNA sample from Adipose - Visceral (Omentum) of a human male participant in the dbGaP study "Genotype-Tissue Expression (GTEx)"	Adipose - Visceral (Omentum)	adipose_visceral	No Hematolymphoid
dbGaP	phs000424.v8.p2	SRR1312310		Non-tumor RNA:Total RNA sample from Adipose - Visceral (Omentum) of a human male participant in the dbGaP study "Genotype-Tissue Expression (GTEx)"	Adipose - Visceral (Omentum)	adipose_visceral	No Hematolymphoid
dbGaP	phs000424.v8.p2	SRR1313583		Non-tumor RNA:Total RNA sample from Adipose - Visceral (Omentum) of a human male participant in the dbGaP study "Genotype-Tissue Expression (GTEx)"	Adipose - Visceral (Omentum)	adipose_visceral	No Hematolymphoid
dbGaP	phs000424.v8.p2	SRR1315165		Non-tumor RNA:Total RNA sample from Adipose - Visceral (Omentum) of a human male participant in the dbGaP study "Genotype-Tissue Expression (GTEx)"	Adipose - Visceral (Omentum)	adipose_visceral	No Hematolymphoid
dbGaP	phs000424.v8.p2	SRR1316320		Non-tumor RNA:Total RNA sample from Adipose - Visceral (Omentum) of a human female participant in the dbGaP study "Genotype-Tissue Expression (GTEx)"	Adipose - Visceral (Omentum)	adipose_visceral	No Hematolymphoid
dbGaP	phs000424.v8.p2	SRR1316982		Non-tumor RNA:Total RNA sample from Adipose - Visceral (Omentum) of a human female participant in the dbGaP study "Genotype-Tissue Expression (GTEx)"	Adipose - Visceral (Omentum)	adipose_visceral	No Hematolymphoid
dbGaP	phs000424.v8.p2	SRR1317631		Non-tumor RNA:Total RNA sample from Adipose - Visceral (Omentum) of a human female participant in the dbGaP study "Genotype-Tissue Expression (GTEx)"	Adipose - Visceral (Omentum)	adipose_visceral	No Hematolymphoid
dbGaP	phs000424.v8.p2	SRR1320517		Non-tumor RNA:Total RNA sample from Adipose - Visceral (Omentum) of a human female participant in the dbGaP study "Genotype-Tissue Expression (GTEx)"	Adipose - Visceral (Omentum)	adipose_visceral	No Hematolymphoid
dbGaP	phs000424.v8.p2	SRR1322840		Non-tumor RNA:Total RNA sample from Adipose - Visceral (Omentum) of a human male participant in the dbGaP study "Genotype-Tissue Expression (GTEx)"	Adipose - Visceral (Omentum)	adipose_visceral	No Hematolymphoid
dbGaP	phs000424.v8.p2	SRR1323577		Non-tumor RNA:Total RNA sample from Adipose - Visceral (Omentum) of a human male participant in the dbGaP study "Genotype-Tissue Expression (GTEx)"	Adipose - Visceral (Omentum)	adipose_visceral	No Hematolymphoid
dbGaP	phs000424.v8.p2	SRR1324085		Non-tumor RNA:Total RNA sample from Adipose - Visceral (Omentum) of a human female participant in the dbGaP study "Genotype-Tissue Expression (GTEx)"	Adipose - Visceral (Omentum)	adipose_visceral	No Hematolymphoid
dbGaP	phs000424.v8.p2	SRR1326143		Non-tumor RNA:Total RNA sample from Adipose - Visceral (Omentum) of a human male participant in the dbGaP study "Genotype-Tissue Expression (GTEx)"	Adipose - Visceral (Omentum)	adipose_visceral	No Hematolymphoid
dbGaP	phs000424.v8.p2	SRR1326205		Non-tumor RNA:Total RNA sample from Adipose - Visceral (Omentum) of a human male participant in the dbGaP study "Genotype-Tissue Expression (GTEx)"	Adipose - Visceral (Omentum)	adipose_visceral	No Hematolymphoid
dbGaP	phs000424.v8.p2	SRR655206		Non-tumor RNA:Total RNA sample from Adipose - Visceral (Omentum) of a human male participant in the dbGaP study "Genotype-Tissue Expression (GTEx)"	Adipose - Visceral (Omentum)	adipose_visceral	No Hematolymphoid
dbGaP	phs000424.v8.p2	SRR655265		Non-tumor RNA:Total RNA sample from Adipose - Visceral (Omentum) of a human female participant in the dbGaP study "Genotype-Tissue Expression (GTEx)"	Adipose - Visceral (Omentum)	adipose_visceral	No Hematolymphoid
dbGaP	phs000424.v8.p2	SRR660224		Non-tumor RNA:Total RNA sample from Adipose - Visceral (Omentum) of a human male participant in the dbGaP study "Genotype-Tissue Expression (GTEx)"	Adipose - Visceral (Omentum)	adipose_visceral	No Hematolymphoid
dbGaP	phs000424.v8.p2	SRR661481		Non-tumor RNA:Total RNA sample from Adipose - Visceral (Omentum) of a human female participant in the dbGaP study "Genotype-Tissue Expression (GTEx)"	Adipose - Visceral (Omentum)	adipose_visceral	No Hematolymphoid
dbGaP	phs000424.v8.p2	SRR661699		Non-tumor RNA:Total RNA sample from Adipose - Visceral (Omentum) of a human male participant in the dbGaP study "Genotype-Tissue Expression (GTEx)"	Adipose - Visceral (Omentum)	adipose_visceral	No Hematolymphoid
dbGaP	phs000424.v8.p2	SRR662186		Non-tumor RNA:Total RNA sample from Adipose - Visceral (Omentum) of a human male participant in the dbGaP study "Genotype-Tissue Expression (GTEx)"	Adipose - Visceral (Omentum)	adipose_visceral	No Hematolymphoid
dbGaP	phs000424.v8.p2	SRR663729		Non-tumor RNA:Total RNA sample from Adipose - Visceral (Omentum) of a human male participant in the dbGaP study "Genotype-Tissue Expression (GTEx)"	Adipose - Visceral (Omentum)	adipose_visceral	No Hematolymphoid
dbGaP	phs000424.v8.p2	SRR808196		Non-tumor RNA:Total RNA sample from Adipose - Visceral (Omentum) of a human male participant in the dbGaP study "Genotype-Tissue Expression (GTEx)"	Adipose - Visceral (Omentum)	adipose_visceral	No Hematolymphoid
dbGaP	phs000424.v8.p2	SRR808566		Non-tumor RNA:Total RNA sample from Adipose - Visceral (Omentum) of a human male participant in the dbGaP study "Genotype-Tissue Expression (GTEx)"	Adipose - Visceral (Omentum)	adipose_visceral	No Hematolymphoid
dbGaP	phs000424.v8.p2	SRR809987		Non-tumor RNA:Total RNA sample from Adipose - Visceral (Omentum) of a human male participant in the dbGaP study "Genotype-Tissue Expression (GTEx)"	Adipose - Visceral (Omentum)	adipose_visceral	No Hematolymphoid
dbGaP	phs000424.v8.p2	SRR810295		Non-tumor RNA:Total RNA sample from Adipose - Visceral (Omentum) of a human male participant in the dbGaP study "Genotype-Tissue Expression (GTEx)"	Adipose - Visceral (Omentum)	adipose_visceral	No Hematolymphoid
dbGaP	phs000424.v8.p2	SRR810665		Non-tumor RNA:Total RNA sample from Adipose - Visceral (Omentum) of a human male participant in the dbGaP study "Genotype-Tissue Expression (GTEx)"	Adipose - Visceral (Omentum)	adipose_visceral	No Hematolymphoid
dbGaP	phs000424.v8.p2	SRR811697		Non-tumor RNA:Total RNA sample from Adipose - Visceral (Omentum) of a human female participant in the dbGaP study "Genotype-Tissue Expression (GTEx)"	Adipose - Visceral (Omentum)	adipose_visceral	No Hematolymphoid
dbGaP	phs000424.v8.p2	SRR811748		Non-tumor RNA:Total RNA sample from Adipose - Visceral (Omentum) of a human male participant in the dbGaP study "Genotype-Tissue Expression (GTEx)"	Adipose - Visceral (Omentum)	adipose_visceral	No Hematolymphoid
dbGaP	phs000424.v8.p2	SRR813584		Non-tumor RNA:Total RNA sample from Adipose - Visceral (Omentum) of a human male participant in the dbGaP study "Genotype-Tissue Expression (GTEx)"	Adipose - Visceral (Omentum)	adipose_visceral	No Hematolymphoid
dbGaP	phs000424.v8.p2	SRR816475		Non-tumor RNA:Total RNA sample from Adipose - Visceral (Omentum) of a human male participant in the dbGaP study "Genotype-Tissue Expression (GTEx)"	Adipose - Visceral (Omentum)	adipose_visceral	No Hematolymphoid
dbGaP	phs000424.v8.p2	SRR818002		Non-tumor RNA:Total RNA sample from Adipose - Visceral (Omentum) of a human male participant in the dbGaP study "Genotype-Tissue Expression (GTEx)"	Adipose - Visceral (Omentum)	adipose_visceral	No Hematolymphoid
dbGaP	phs000424.v8.p2	SRR819610		Non-tumor RNA:Total RNA sample from Adipose - Visceral (Omentum) of a human female participant in the dbGaP study "Genotype-Tissue Expression (GTEx)"	Adipose - Visceral (Omentum)	adipose_visceral	No Hematolymphoid
dbGaP	phs000424.v8.p2	SRR1069421		Non-tumor RNA:Total RNA sample from Adrenal Gland of a human male participant in the dbGaP study "Genotype-Tissue Expression (GTEx)"	Adrenal Gland	adrenal_gland	No Hematolymphoid
dbGaP	phs000424.v8.p2	SRR1070913		Non-tumor RNA:Total RNA sample from Adrenal Gland of a human male participant in the dbGaP study "Genotype-Tissue Expression (GTEx)"	Adrenal Gland	adrenal_gland	No Hematolymphoid
dbGaP	phs000424.v8.p2	SRR1072626		Non-tumor RNA:Total RNA sample from Adrenal Gland of a human male participant in the dbGaP study "Genotype-Tissue Expression (GTEx)"	Adrenal Gland	adrenal_gland	No Hematolymphoid
dbGaP	phs000424.v8.p2	SRR1073365		Non-tumor RNA:Total RNA sample from Adrenal Gland of a human female participant in the dbGaP study "Genotype-Tissue Expression (GTEx)"	Adrenal Gland	adrenal_gland	No Hematolymphoid
dbGaP	phs000424.v8.p2	SRR1073775		Non-tumor RNA:Total RNA sample from Adrenal Gland of a human male participant in the dbGaP study "Genotype-Tissue Expression (GTEx)"	Adrenal Gland	adrenal_gland	No Hematolymphoid
dbGaP	phs000424.v8.p2	SRR1074474		Non-tumor RNA:Total RNA sample from Adrenal Gland of a human male participant in the dbGaP study "Genotype-Tissue Expression (GTEx)"	Adrenal Gland	adrenal_gland	No Hematolymphoid
dbGaP	phs000424.v8.p2	SRR1075314		Non-tumor RNA:Total RNA sample from Adrenal Gland of a human male participant in the dbGaP study "Genotype-Tissue Expression (GTEx)"	Adrenal Gland	adrenal_gland	No Hematolymphoid
dbGaP	phs000424.v8.p2	SRR1076632		Non-tumor RNA:Total RNA sample from Adrenal Gland of a human male participant in the dbGaP study "Genotype-Tissue Expression (GTEx)"	Adrenal Gland	adrenal_gland	No Hematolymphoid
dbGaP	phs000424.v8.p2	SRR1076823		Non-tumor RNA:Total RNA sample from Adrenal Gland of a human female participant in the dbGaP study "Genotype-Tissue Expression (GTEx)"	Adrenal Gland	adrenal_gland	No Hematolymphoid
dbGaP	phs000424.v8.p2	SRR1082035		Non-tumor RNA:Total RNA sample from Adrenal Gland of a human male participant in the dbGaP study "Genotype-Tissue Expression (GTEx)"	Adrenal Gland	adrenal_gland	No Hematolymphoid
dbGaP	phs000424.v8.p2	SRR1082616		Non-tumor RNA:Total RNA sample from Adrenal Gland of a human female participant in the dbGaP study "Genotype-Tissue Expression (GTEx)"	Adrenal Gland	adrenal_gland	No Hematolymphoid
dbGaP	phs000424.v8.p2	SRR1082733		Non-tumor RNA:Total RNA sample from Adrenal Gland of a human female participant in the dbGaP study "Genotype-Tissue Expression (GTEx)"	Adrenal Gland	adrenal_gland	No Hematolymphoid
dbGaP	phs000424.v8.p2	SRR1083824		Non-tumor RNA:Total RNA sample from Adrenal Gland of a human female participant in the dbGaP study "Genotype-Tissue Expression (GTEx)"	Adrenal Gland	adrenal_gland	No Hematolymphoid
dbGaP	phs000424.v8.p2	SRR1083892		Non-tumor RNA:Total RNA sample from Adrenal Gland of a human male participant in the dbGaP study "Genotype-Tissue Expression (GTEx)"	Adrenal Gland	adrenal_gland	No Hematolymphoid
dbGaP	phs000424.v8.p2	SRR1085590		Non-tumor RNA:Total RNA sample from Adrenal Gland of a human female participant in the dbGaP study "Genotype-Tissue Expression (GTEx)"	Adrenal Gland	adrenal_gland	No Hematolymphoid
dbGaP	phs000424.v8.p2	SRR1085951		Non-tumor RNA:Total RNA sample from Adrenal Gland of a human female participant in the dbGaP study "Genotype-Tissue Expression (GTEx)"	Adrenal Gland	adrenal_gland	No Hematolymphoid
dbGaP	phs000424.v8.p2	SRR1086046		Non-tumor RNA:Total RNA sample from Adrenal Gland of a human male participant in the dbGaP study "Genotype-Tissue Expression (GTEx)"	Adrenal Gland	adrenal_gland	No Hematolymphoid
dbGaP	phs000424.v8.p2	SRR1087297		Non-tumor RNA:Total RNA sample from Adrenal Gland of a human male participant in the dbGaP study "Genotype-Tissue Expression (GTEx)"	Adrenal Gland	adrenal_gland	No Hematolymphoid
dbGaP	phs000424.v8.p2	SRR1087511		Non-tumor RNA:Total RNA sample from Adrenal Gland of a human female participant in the dbGaP study "Genotype-Tissue Expression (GTEx)"	Adrenal Gland	adrenal_gland	No Hematolymphoid
dbGaP	phs000424.v8.p2	SRR1087606		Non-tumor RNA:Total RNA sample from Adrenal Gland of a human male participant in the dbGaP study "Genotype-Tissue Expression (GTEx)"	Adrenal Gland	adrenal_gland	No Hematolymphoid
dbGaP	phs000424.v8.p2	SRR1088365		Non-tumor RNA:Total RNA sample from Adrenal Gland of a human male participant in the dbGaP study "Genotype-Tissue Expression (GTEx)"	Adrenal Gland	adrenal_gland	No Hematolymphoid
dbGaP	phs000424.v8.p2	SRR1088461		Non-tumor RNA:Total RNA sample from Adrenal Gland of a human female participant in the dbGaP study "Genotype-Tissue Expression (GTEx)"	Adrenal Gland	adrenal_gland	No Hematolymphoid
dbGaP	phs000424.v8.p2	SRR1089479		Non-tumor RNA:Total RNA sample from Adrenal Gland of a human male participant in the dbGaP study "Genotype-Tissue Expression (GTEx)"	Adrenal Gland	adrenal_gland	No Hematolymphoid
dbGaP	phs000424.v8.p2	SRR1089950		Non-tumor RNA:Total RNA sample from Adrenal Gland of a human male participant in the dbGaP study "Genotype-Tissue Expression (GTEx)"	Adrenal Gland	adrenal_gland	No Hematolymphoid
dbGaP	phs000424.v8.p2	SRR1091476		Non-tumor RNA:Total RNA sample from Adrenal Gland of a human male participant in the dbGaP study "Genotype-Tissue Expression (GTEx)"	Adrenal Gland	adrenal_gland	No Hematolymphoid
dbGaP	phs000424.v8.p2	SRR1092160		Non-tumor RNA:Total RNA sample from Adrenal Gland of a human female participant in the dbGaP study "Genotype-Tissue Expression (GTEx)"	Adrenal Gland	adrenal_gland	No Hematolymphoid
dbGaP	phs000424.v8.p2	SRR1092329		Non-tumor RNA:Total RNA sample from Adrenal Gland of a human male participant in the dbGaP study "Genotype-Tissue Expression (GTEx)"	Adrenal Gland	adrenal_gland	No Hematolymphoid
dbGaP	phs000424.v8.p2	SRR1092686		Non-tumor RNA:Total RNA sample from Adrenal Gland of a human male participant in the dbGaP study "Genotype-Tissue Expression (GTEx)"	Adrenal Gland	adrenal_gland	No Hematolymphoid
dbGaP	phs000424.v8.p2	SRR1093625		Non-tumor RNA:Total RNA sample from Adrenal Gland of a human male participant in the dbGaP study "Genotype-Tissue Expression (GTEx)"	Adrenal Gland	adrenal_gland	No Hematolymphoid
dbGaP	phs000424.v8.p2	SRR1093721		Non-tumor RNA:Total RNA sample from Adrenal Gland of a human male participant in the dbGaP study "Genotype-Tissue Expression (GTEx)"	Adrenal Gland	adrenal_gland	No Hematolymphoid
dbGaP	phs000424.v8.p2	SRR1093954		Non-tumor RNA:Total RNA sample from Adrenal Gland of a human male participant in the dbGaP study "Genotype-Tissue Expression (GTEx)"	Adrenal Gland	adrenal_gland	No Hematolymphoid
dbGaP	phs000424.v8.p2	SRR1094144		Non-tumor RNA:Total RNA sample from Adrenal Gland of a human female participant in the dbGaP study "Genotype-Tissue Expression (GTEx)"	Adrenal Gland	adrenal_gland	No Hematolymphoid
dbGaP	phs000424.v8.p2	SRR1099378		Non-tumor RNA:Total RNA sample from Adrenal Gland of a human female participant in the dbGaP study "Genotype-Tissue Expression (GTEx)"	Adrenal Gland	adrenal_gland	No Hematolymphoid
dbGaP	phs000424.v8.p2	SRR1099427		Non-tumor RNA:Total RNA sample from Adrenal Gland of a human male participant in the dbGaP study "Genotype-Tissue Expression (GTEx)"	Adrenal Gland	adrenal_gland	No Hematolymphoid
dbGaP	phs000424.v8.p2	SRR1099598		Non-tumor RNA:Total RNA sample from Adrenal Gland of a human male participant in the dbGaP study "Genotype-Tissue Expression (GTEx)"	Adrenal Gland	adrenal_gland	No Hematolymphoid
dbGaP	phs000424.v8.p2	SRR1099694		Non-tumor RNA:Total RNA sample from Adrenal Gland of a human female participant in the dbGaP study "Genotype-Tissue Expression (GTEx)"	Adrenal Gland	adrenal_gland	No Hematolymphoid
dbGaP	phs000424.v8.p2	SRR1100496		Non-tumor RNA:Total RNA sample from Adrenal Gland of a human female participant in the dbGaP study "Genotype-Tissue Expression (GTEx)"	Adrenal Gland	adrenal_gland	No Hematolymphoid
dbGaP	phs000424.v8.p2	SRR1100728		Non-tumor RNA:Total RNA sample from Adrenal Gland of a human female participant in the dbGaP study "Genotype-Tissue Expression (GTEx)"	Adrenal Gland	adrenal_gland	No Hematolymphoid
dbGaP	phs000424.v8.p2	SRR808862		Non-tumor RNA:Total RNA sample from Adrenal Gland of a human male participant in the dbGaP study "Genotype-Tissue Expression (GTEx)"	Adrenal Gland	adrenal_gland	No Hematolymphoid
dbGaP	phs000424.v8.p2	SRR809873		Non-tumor RNA:Total RNA sample from Adrenal Gland of a human male participant in the dbGaP study "Genotype-Tissue Expression (GTEx)"	Adrenal Gland	adrenal_gland	No Hematolymphoid
dbGaP	phs000424.v8.p2	SRR810129		Non-tumor RNA:Total RNA sample from Adrenal Gland of a human male participant in the dbGaP study "Genotype-Tissue Expression (GTEx)"	Adrenal Gland	adrenal_gland	No Hematolymphoid
dbGaP	phs000424.v8.p2	SRR810713		Non-tumor RNA:Total RNA sample from Adrenal Gland of a human female participant in the dbGaP study "Genotype-Tissue Expression (GTEx)"	Adrenal Gland	adrenal_gland	No Hematolymphoid
dbGaP	phs000424.v8.p2	SRR811237		Non-tumor RNA:Total RNA sample from Adrenal Gland of a human male participant in the dbGaP study "Genotype-Tissue Expression (GTEx)"	Adrenal Gland	adrenal_gland	No Hematolymphoid
dbGaP	phs000424.v8.p2	SRR811631		Non-tumor RNA:Total RNA sample from Adrenal Gland of a human female participant in the dbGaP study "Genotype-Tissue Expression (GTEx)"	Adrenal Gland	adrenal_gland	No Hematolymphoid
dbGaP	phs000424.v8.p2	SRR812246		Non-tumor RNA:Total RNA sample from Adrenal Gland of a human male participant in the dbGaP study "Genotype-Tissue Expression (GTEx)"	Adrenal Gland	adrenal_gland	No Hematolymphoid
dbGaP	phs000424.v8.p2	SRR814407		Non-tumor RNA:Total RNA sample from Adrenal Gland of a human female participant in the dbGaP study "Genotype-Tissue Expression (GTEx)"	Adrenal Gland	adrenal_gland	No Hematolymphoid
dbGaP	phs000424.v8.p2	SRR816495		Non-tumor RNA:Total RNA sample from Adrenal Gland of a human female participant in the dbGaP study "Genotype-Tissue Expression (GTEx)"	Adrenal Gland	adrenal_gland	No Hematolymphoid
dbGaP	phs000424.v8.p2	SRR816865		Non-tumor RNA:Total RNA sample from Adrenal Gland of a human female participant in the dbGaP study "Genotype-Tissue Expression (GTEx)"	Adrenal Gland	adrenal_gland	No Hematolymphoid
dbGaP	phs000424.v8.p2	SRR817649		Non-tumor RNA:Total RNA sample from Adrenal Gland of a human male participant in the dbGaP study "Genotype-Tissue Expression (GTEx)"	Adrenal Gland	adrenal_gland	No Hematolymphoid
dbGaP	phs000424.v8.p2	SRR818694		Non-tumor RNA:Total RNA sample from Adrenal Gland of a human male participant in the dbGaP study "Genotype-Tissue Expression (GTEx)"	Adrenal Gland	adrenal_gland	No Hematolymphoid
dbGaP	phs000424.v8.p2	SRR1069376		Non-tumor RNA:Total RNA sample from Artery - Aorta of a human female participant in the dbGaP study "Genotype-Tissue Expression (GTEx)"	Artery - Aorta	artery_aorta	No Hematolymphoid
dbGaP	phs000424.v8.p2	SRR1070111		Non-tumor RNA:Total RNA sample from Artery - Aorta of a human male participant in the dbGaP study "Genotype-Tissue Expression (GTEx)"	Artery - Aorta	artery_aorta	No Hematolymphoid
dbGaP	phs000424.v8.p2	SRR1070641		Non-tumor RNA:Total RNA sample from Artery - Aorta of a human male participant in the dbGaP study "Genotype-Tissue Expression (GTEx)"	Artery - Aorta	artery_aorta	No Hematolymphoid
dbGaP	phs000424.v8.p2	SRR1071644		Non-tumor RNA:Total RNA sample from Artery - Aorta of a human male participant in the dbGaP study "Genotype-Tissue Expression (GTEx)"	Artery - Aorta	artery_aorta	No Hematolymphoid
dbGaP	phs000424.v8.p2	SRR1072078		Non-tumor RNA:Total RNA sample from Artery - Aorta of a human female participant in the dbGaP study "Genotype-Tissue Expression (GTEx)"	Artery - Aorta	artery_aorta	No Hematolymphoid
dbGaP	phs000424.v8.p2	SRR1072749		Non-tumor RNA:Total RNA sample from Artery - Aorta of a human female participant in the dbGaP study "Genotype-Tissue Expression (GTEx)"	Artery - Aorta	artery_aorta	No Hematolymphoid
dbGaP	phs000424.v8.p2	SRR1073705		Non-tumor RNA:Total RNA sample from Artery - Aorta of a human male participant in the dbGaP study "Genotype-Tissue Expression (GTEx)"	Artery - Aorta	artery_aorta	No Hematolymphoid
dbGaP	phs000424.v8.p2	SRR1074478		Non-tumor RNA:Total RNA sample from Artery - Aorta of a human male participant in the dbGaP study "Genotype-Tissue Expression (GTEx)"	Artery - Aorta	artery_aorta	No Hematolymphoid
dbGaP	phs000424.v8.p2	SRR1074622		Non-tumor RNA:Total RNA sample from Artery - Aorta of a human male participant in the dbGaP study "Genotype-Tissue Expression (GTEx)"	Artery - Aorta	artery_aorta	No Hematolymphoid
dbGaP	phs000424.v8.p2	SRR1075028		Non-tumor RNA:Total RNA sample from Artery - Aorta of a human female participant in the dbGaP study "Genotype-Tissue Expression (GTEx)"	Artery - Aorta	artery_aorta	No Hematolymphoid
dbGaP	phs000424.v8.p2	SRR1075579		Non-tumor RNA:Total RNA sample from Artery - Aorta of a human female participant in the dbGaP study "Genotype-Tissue Expression (GTEx)"	Artery - Aorta	artery_aorta	No Hematolymphoid
dbGaP	phs000424.v8.p2	SRR1076343		Non-tumor RNA:Total RNA sample from Artery - Aorta of a human female participant in the dbGaP study "Genotype-Tissue Expression (GTEx)"	Artery - Aorta	artery_aorta	No Hematolymphoid
dbGaP	phs000424.v8.p2	SRR1077090		Non-tumor RNA:Total RNA sample from Artery - Aorta of a human male participant in the dbGaP study "Genotype-Tissue Expression (GTEx)"	Artery - Aorta	artery_aorta	No Hematolymphoid
dbGaP	phs000424.v8.p2	SRR1078586		Non-tumor RNA:Total RNA sample from Artery - Aorta of a human male participant in the dbGaP study "Genotype-Tissue Expression (GTEx)"	Artery - Aorta	artery_aorta	No Hematolymphoid
dbGaP	phs000424.v8.p2	SRR1079023		Non-tumor RNA:Total RNA sample from Artery - Aorta of a human female participant in the dbGaP study "Genotype-Tissue Expression (GTEx)"	Artery - Aorta	artery_aorta	No Hematolymphoid
dbGaP	phs000424.v8.p2	SRR1079998		Non-tumor RNA:Total RNA sample from Artery - Aorta of a human male participant in the dbGaP study "Genotype-Tissue Expression (GTEx)"	Artery - Aorta	artery_aorta	No Hematolymphoid
dbGaP	phs000424.v8.p2	SRR1080148		Non-tumor RNA:Total RNA sample from Artery - Aorta of a human male participant in the dbGaP study "Genotype-Tissue Expression (GTEx)"	Artery - Aorta	artery_aorta	No Hematolymphoid
dbGaP	phs000424.v8.p2	SRR1081137		Non-tumor RNA:Total RNA sample from Artery - Aorta of a human male participant in the dbGaP study "Genotype-Tissue Expression (GTEx)"	Artery - Aorta	artery_aorta	No Hematolymphoid
dbGaP	phs000424.v8.p2	SRR1081519		Non-tumor RNA:Total RNA sample from Artery - Aorta of a human female participant in the dbGaP study "Genotype-Tissue Expression (GTEx)"	Artery - Aorta	artery_aorta	No Hematolymphoid
dbGaP	phs000424.v8.p2	SRR1081910		Non-tumor RNA:Total RNA sample from Artery - Aorta of a human male participant in the dbGaP study "Genotype-Tissue Expression (GTEx)"	Artery - Aorta	artery_aorta	No Hematolymphoid
dbGaP	phs000424.v8.p2	SRR1082283		Non-tumor RNA:Total RNA sample from Artery - Aorta of a human male participant in the dbGaP study "Genotype-Tissue Expression (GTEx)"	Artery - Aorta	artery_aorta	No Hematolymphoid
dbGaP	phs000424.v8.p2	SRR1083076		Non-tumor RNA:Total RNA sample from Artery - Aorta of a human male participant in the dbGaP study "Genotype-Tissue Expression (GTEx)"	Artery - Aorta	artery_aorta	No Hematolymphoid
dbGaP	phs000424.v8.p2	SRR1083286		Non-tumor RNA:Total RNA sample from Artery - Aorta of a human male participant in the dbGaP study "Genotype-Tissue Expression (GTEx)"	Artery - Aorta	artery_aorta	No Hematolymphoid
dbGaP	phs000424.v8.p2	SRR1083604		Non-tumor RNA:Total RNA sample from Artery - Aorta of a human male participant in the dbGaP study "Genotype-Tissue Expression (GTEx)"	Artery - Aorta	artery_aorta	No Hematolymphoid
dbGaP	phs000424.v8.p2	SRR1084276		Non-tumor RNA:Total RNA sample from Artery - Aorta of a human male participant in the dbGaP study "Genotype-Tissue Expression (GTEx)"	Artery - Aorta	artery_aorta	No Hematolymphoid
dbGaP	phs000424.v8.p2	SRR1084460		Non-tumor RNA:Total RNA sample from Artery - Aorta of a human male participant in the dbGaP study "Genotype-Tissue Expression (GTEx)"	Artery - Aorta	artery_aorta	No Hematolymphoid
dbGaP	phs000424.v8.p2	SRR1085159		Non-tumor RNA:Total RNA sample from Artery - Aorta of a human female participant in the dbGaP study "Genotype-Tissue Expression (GTEx)"	Artery - Aorta	artery_aorta	No Hematolymphoid
dbGaP	phs000424.v8.p2	SRR654850		Non-tumor RNA:Total RNA sample from Artery - Aorta of a human male participant in the dbGaP study "Genotype-Tissue Expression (GTEx)"	Artery - Aorta	artery_aorta	No Hematolymphoid
dbGaP	phs000424.v8.p2	SRR808044		Non-tumor RNA:Total RNA sample from Artery - Aorta of a human female participant in the dbGaP study "Genotype-Tissue Expression (GTEx)"	Artery - Aorta	artery_aorta	No Hematolymphoid
dbGaP	phs000424.v8.p2	SRR808152		Non-tumor RNA:Total RNA sample from Artery - Aorta of a human male participant in the dbGaP study "Genotype-Tissue Expression (GTEx)"	Artery - Aorta	artery_aorta	No Hematolymphoid
dbGaP	phs000424.v8.p2	SRR808351		Non-tumor RNA:Total RNA sample from Artery - Aorta of a human male participant in the dbGaP study "Genotype-Tissue Expression (GTEx)"	Artery - Aorta	artery_aorta	No Hematolymphoid
dbGaP	phs000424.v8.p2	SRR808836		Non-tumor RNA:Total RNA sample from Artery - Aorta of a human male participant in the dbGaP study "Genotype-Tissue Expression (GTEx)"	Artery - Aorta	artery_aorta	No Hematolymphoid
dbGaP	phs000424.v8.p2	SRR808914		Non-tumor RNA:Total RNA sample from Artery - Aorta of a human female participant in the dbGaP study "Genotype-Tissue Expression (GTEx)"	Artery - Aorta	artery_aorta	No Hematolymphoid
dbGaP	phs000424.v8.p2	SRR809320		Non-tumor RNA:Total RNA sample from Artery - Aorta of a human male participant in the dbGaP study "Genotype-Tissue Expression (GTEx)"	Artery - Aorta	artery_aorta	No Hematolymphoid
dbGaP	phs000424.v8.p2	SRR809470		Non-tumor RNA:Total RNA sample from Artery - Aorta of a human male participant in the dbGaP study "Genotype-Tissue Expression (GTEx)"	Artery - Aorta	artery_aorta	No Hematolymphoid
dbGaP	phs000424.v8.p2	SRR809785		Non-tumor RNA:Total RNA sample from Artery - Aorta of a human male participant in the dbGaP study "Genotype-Tissue Expression (GTEx)"	Artery - Aorta	artery_aorta	No Hematolymphoid
dbGaP	phs000424.v8.p2	SRR809831		Non-tumor RNA:Total RNA sample from Artery - Aorta of a human male participant in the dbGaP study "Genotype-Tissue Expression (GTEx)"	Artery - Aorta	artery_aorta	No Hematolymphoid
dbGaP	phs000424.v8.p2	SRR810201		Non-tumor RNA:Total RNA sample from Artery - Aorta of a human female participant in the dbGaP study "Genotype-Tissue Expression (GTEx)"	Artery - Aorta	artery_aorta	No Hematolymphoid
dbGaP	phs000424.v8.p2	SRR810367		Non-tumor RNA:Total RNA sample from Artery - Aorta of a human female participant in the dbGaP study "Genotype-Tissue Expression (GTEx)"	Artery - Aorta	artery_aorta	No Hematolymphoid
dbGaP	phs000424.v8.p2	SRR811333		Non-tumor RNA:Total RNA sample from Artery - Aorta of a human male participant in the dbGaP study "Genotype-Tissue Expression (GTEx)"	Artery - Aorta	artery_aorta	No Hematolymphoid
dbGaP	phs000424.v8.p2	SRR811471		Non-tumor RNA:Total RNA sample from Artery - Aorta of a human female participant in the dbGaP study "Genotype-Tissue Expression (GTEx)"	Artery - Aorta	artery_aorta	No Hematolymphoid
dbGaP	phs000424.v8.p2	SRR811819		Non-tumor RNA:Total RNA sample from Artery - Aorta of a human male participant in the dbGaP study "Genotype-Tissue Expression (GTEx)"	Artery - Aorta	artery_aorta	No Hematolymphoid
dbGaP	phs000424.v8.p2	SRR812673		Non-tumor RNA:Total RNA sample from Artery - Aorta of a human male participant in the dbGaP study "Genotype-Tissue Expression (GTEx)"	Artery - Aorta	artery_aorta	No Hematolymphoid
dbGaP	phs000424.v8.p2	SRR813632		Non-tumor RNA:Total RNA sample from Artery - Aorta of a human male participant in the dbGaP study "Genotype-Tissue Expression (GTEx)"	Artery - Aorta	artery_aorta	No Hematolymphoid
dbGaP	phs000424.v8.p2	SRR815092		Non-tumor RNA:Total RNA sample from Artery - Aorta of a human male participant in the dbGaP study "Genotype-Tissue Expression (GTEx)"	Artery - Aorta	artery_aorta	No Hematolymphoid
dbGaP	phs000424.v8.p2	SRR816565		Non-tumor RNA:Total RNA sample from Artery - Aorta of a human male participant in the dbGaP study "Genotype-Tissue Expression (GTEx)"	Artery - Aorta	artery_aorta	No Hematolymphoid
dbGaP	phs000424.v8.p2	SRR817744		Non-tumor RNA:Total RNA sample from Artery - Aorta of a human male participant in the dbGaP study "Genotype-Tissue Expression (GTEx)"	Artery - Aorta	artery_aorta	No Hematolymphoid
dbGaP	phs000424.v8.p2	SRR818232		Non-tumor RNA:Total RNA sample from Artery - Aorta of a human female participant in the dbGaP study "Genotype-Tissue Expression (GTEx)"	Artery - Aorta	artery_aorta	No Hematolymphoid
dbGaP	phs000424.v8.p2	SRR818999		Non-tumor RNA:Total RNA sample from Artery - Aorta of a human male participant in the dbGaP study "Genotype-Tissue Expression (GTEx)"	Artery - Aorta	artery_aorta	No Hematolymphoid
dbGaP	phs000424.v8.p2	SRR819293		Non-tumor RNA:Total RNA sample from Artery - Aorta of a human female participant in the dbGaP study "Genotype-Tissue Expression (GTEx)"	Artery - Aorta	artery_aorta	No Hematolymphoid
dbGaP	phs000424.v8.p2	SRR1068832		Non-tumor RNA:Total RNA sample from Artery - Coronary of a human male participant in the dbGaP study "Genotype-Tissue Expression (GTEx)"	Artery - Coronary	artery_coronary	No Hematolymphoid
dbGaP	phs000424.v8.p2	SRR1070308		Non-tumor RNA:Total RNA sample from Artery - Coronary of a human female participant in the dbGaP study "Genotype-Tissue Expression (GTEx)"	Artery - Coronary	artery_coronary	No Hematolymphoid
dbGaP	phs000424.v8.p2	SRR1071313		Non-tumor RNA:Total RNA sample from Artery - Coronary of a human male participant in the dbGaP study "Genotype-Tissue Expression (GTEx)"	Artery - Coronary	artery_coronary	No Hematolymphoid
dbGaP	phs000424.v8.p2	SRR1071856		Non-tumor RNA:Total RNA sample from Artery - Coronary of a human male participant in the dbGaP study "Genotype-Tissue Expression (GTEx)"	Artery - Coronary	artery_coronary	No Hematolymphoid
dbGaP	phs000424.v8.p2	SRR1072948		Non-tumor RNA:Total RNA sample from Artery - Coronary of a human female participant in the dbGaP study "Genotype-Tissue Expression (GTEx)"	Artery - Coronary	artery_coronary	No Hematolymphoid
dbGaP	phs000424.v8.p2	SRR1073923		Non-tumor RNA:Total RNA sample from Artery - Coronary of a human female participant in the dbGaP study "Genotype-Tissue Expression (GTEx)"	Artery - Coronary	artery_coronary	No Hematolymphoid
dbGaP	phs000424.v8.p2	SRR1074116		Non-tumor RNA:Total RNA sample from Artery - Coronary of a human male participant in the dbGaP study "Genotype-Tissue Expression (GTEx)"	Artery - Coronary	artery_coronary	No Hematolymphoid
dbGaP	phs000424.v8.p2	SRR1074790		Non-tumor RNA:Total RNA sample from Artery - Coronary of a human male participant in the dbGaP study "Genotype-Tissue Expression (GTEx)"	Artery - Coronary	artery_coronary	No Hematolymphoid
dbGaP	phs000424.v8.p2	SRR1076916		Non-tumor RNA:Total RNA sample from Artery - Coronary of a human female participant in the dbGaP study "Genotype-Tissue Expression (GTEx)"	Artery - Coronary	artery_coronary	No Hematolymphoid
dbGaP	phs000424.v8.p2	SRR1078465		Non-tumor RNA:Total RNA sample from Artery - Coronary of a human male participant in the dbGaP study "Genotype-Tissue Expression (GTEx)"	Artery - Coronary	artery_coronary	No Hematolymphoid
dbGaP	phs000424.v8.p2	SRR1079189		Non-tumor RNA:Total RNA sample from Artery - Coronary of a human female participant in the dbGaP study "Genotype-Tissue Expression (GTEx)"	Artery - Coronary	artery_coronary	No Hematolymphoid
dbGaP	phs000424.v8.p2	SRR1079330		Non-tumor RNA:Total RNA sample from Artery - Coronary of a human male participant in the dbGaP study "Genotype-Tissue Expression (GTEx)"	Artery - Coronary	artery_coronary	No Hematolymphoid
dbGaP	phs000424.v8.p2	SRR1079404		Non-tumor RNA:Total RNA sample from Artery - Coronary of a human female participant in the dbGaP study "Genotype-Tissue Expression (GTEx)"	Artery - Coronary	artery_coronary	No Hematolymphoid
dbGaP	phs000424.v8.p2	SRR1079502		Non-tumor RNA:Total RNA sample from Artery - Coronary of a human male participant in the dbGaP study "Genotype-Tissue Expression (GTEx)"	Artery - Coronary	artery_coronary	No Hematolymphoid
dbGaP	phs000424.v8.p2	SRR1081473		Non-tumor RNA:Total RNA sample from Artery - Coronary of a human female participant in the dbGaP study "Genotype-Tissue Expression (GTEx)"	Artery - Coronary	artery_coronary	No Hematolymphoid
dbGaP	phs000424.v8.p2	SRR1081543		Non-tumor RNA:Total RNA sample from Artery - Coronary of a human female participant in the dbGaP study "Genotype-Tissue Expression (GTEx)"	Artery - Coronary	artery_coronary	No Hematolymphoid
dbGaP	phs000424.v8.p2	SRR1084626		Non-tumor RNA:Total RNA sample from Artery - Coronary of a human female participant in the dbGaP study "Genotype-Tissue Expression (GTEx)"	Artery - Coronary	artery_coronary	No Hematolymphoid
dbGaP	phs000424.v8.p2	SRR1086280		Non-tumor RNA:Total RNA sample from Artery - Coronary of a human female participant in the dbGaP study "Genotype-Tissue Expression (GTEx)"	Artery - Coronary	artery_coronary	No Hematolymphoid
dbGaP	phs000424.v8.p2	SRR1088606		Non-tumor RNA:Total RNA sample from Artery - Coronary of a human male participant in the dbGaP study "Genotype-Tissue Expression (GTEx)"	Artery - Coronary	artery_coronary	No Hematolymphoid
dbGaP	phs000424.v8.p2	SRR1089375		Non-tumor RNA:Total RNA sample from Artery - Coronary of a human male participant in the dbGaP study "Genotype-Tissue Expression (GTEx)"	Artery - Coronary	artery_coronary	No Hematolymphoid
dbGaP	phs000424.v8.p2	SRR1089713		Non-tumor RNA:Total RNA sample from Artery - Coronary of a human male participant in the dbGaP study "Genotype-Tissue Expression (GTEx)"	Artery - Coronary	artery_coronary	No Hematolymphoid
dbGaP	phs000424.v8.p2	SRR1090145		Non-tumor RNA:Total RNA sample from Artery - Coronary of a human female participant in the dbGaP study "Genotype-Tissue Expression (GTEx)"	Artery - Coronary	artery_coronary	No Hematolymphoid
dbGaP	phs000424.v8.p2	SRR1091119		Non-tumor RNA:Total RNA sample from Artery - Coronary of a human female participant in the dbGaP study "Genotype-Tissue Expression (GTEx)"	Artery - Coronary	artery_coronary	No Hematolymphoid
dbGaP	phs000424.v8.p2	SRR1091622		Non-tumor RNA:Total RNA sample from Artery - Coronary of a human female participant in the dbGaP study "Genotype-Tissue Expression (GTEx)"	Artery - Coronary	artery_coronary	No Hematolymphoid
dbGaP	phs000424.v8.p2	SRR1091890		Non-tumor RNA:Total RNA sample from Artery - Coronary of a human male participant in the dbGaP study "Genotype-Tissue Expression (GTEx)"	Artery - Coronary	artery_coronary	No Hematolymphoid
dbGaP	phs000424.v8.p2	SRR1093218		Non-tumor RNA:Total RNA sample from Artery - Coronary of a human female participant in the dbGaP study "Genotype-Tissue Expression (GTEx)"	Artery - Coronary	artery_coronary	No Hematolymphoid
dbGaP	phs000424.v8.p2	SRR1093906		Non-tumor RNA:Total RNA sample from Artery - Coronary of a human female participant in the dbGaP study "Genotype-Tissue Expression (GTEx)"	Artery - Coronary	artery_coronary	No Hematolymphoid
dbGaP	phs000424.v8.p2	SRR1095985		Non-tumor RNA:Total RNA sample from Artery - Coronary of a human male participant in the dbGaP study "Genotype-Tissue Expression (GTEx)"	Artery - Coronary	artery_coronary	No Hematolymphoid
dbGaP	phs000424.v8.p2	SRR1096736		Non-tumor RNA:Total RNA sample from Artery - Coronary of a human male participant in the dbGaP study "Genotype-Tissue Expression (GTEx)"	Artery - Coronary	artery_coronary	No Hematolymphoid
dbGaP	phs000424.v8.p2	SRR1098312		Non-tumor RNA:Total RNA sample from Artery - Coronary of a human male participant in the dbGaP study "Genotype-Tissue Expression (GTEx)"	Artery - Coronary	artery_coronary	No Hematolymphoid
dbGaP	phs000424.v8.p2	SRR1098405		Non-tumor RNA:Total RNA sample from Artery - Coronary of a human male participant in the dbGaP study "Genotype-Tissue Expression (GTEx)"	Artery - Coronary	artery_coronary	No Hematolymphoid
dbGaP	phs000424.v8.p2	SRR1098450		Non-tumor RNA:Total RNA sample from Artery - Coronary of a human male participant in the dbGaP study "Genotype-Tissue Expression (GTEx)"	Artery - Coronary	artery_coronary	No Hematolymphoid
dbGaP	phs000424.v8.p2	SRR1102680		Non-tumor RNA:Total RNA sample from Artery - Coronary of a human male participant in the dbGaP study "Genotype-Tissue Expression (GTEx)"	Artery - Coronary	artery_coronary	No Hematolymphoid
dbGaP	phs000424.v8.p2	SRR1105320		Non-tumor RNA:Total RNA sample from Artery - Coronary of a human male participant in the dbGaP study "Genotype-Tissue Expression (GTEx)"	Artery - Coronary	artery_coronary	No Hematolymphoid
dbGaP	phs000424.v8.p2	SRR1120384		Non-tumor RNA:Total RNA sample from Artery - Coronary of a human male participant in the dbGaP study "Genotype-Tissue Expression (GTEx)"	Artery - Coronary	artery_coronary	No Hematolymphoid
dbGaP	phs000424.v8.p2	SRR1308086		Non-tumor RNA:Total RNA sample from Artery - Coronary of a human male participant in the dbGaP study "Genotype-Tissue Expression (GTEx)"	Artery - Coronary	artery_coronary	No Hematolymphoid
dbGaP	phs000424.v8.p2	SRR1309403		Non-tumor RNA:Total RNA sample from Artery - Coronary of a human female participant in the dbGaP study "Genotype-Tissue Expression (GTEx)"	Artery - Coronary	artery_coronary	No Hematolymphoid
dbGaP	phs000424.v8.p2	SRR1311622		Non-tumor RNA:Total RNA sample from Artery - Coronary of a human male participant in the dbGaP study "Genotype-Tissue Expression (GTEx)"	Artery - Coronary	artery_coronary	No Hematolymphoid
dbGaP	phs000424.v8.p2	SRR1315434		Non-tumor RNA:Total RNA sample from Artery - Coronary of a human male participant in the dbGaP study "Genotype-Tissue Expression (GTEx)"	Artery - Coronary	artery_coronary	No Hematolymphoid
dbGaP	phs000424.v8.p2	SRR1315739		Non-tumor RNA:Total RNA sample from Artery - Coronary of a human male participant in the dbGaP study "Genotype-Tissue Expression (GTEx)"	Artery - Coronary	artery_coronary	No Hematolymphoid
dbGaP	phs000424.v8.p2	SRR1317257		Non-tumor RNA:Total RNA sample from Artery - Coronary of a human female participant in the dbGaP study "Genotype-Tissue Expression (GTEx)"	Artery - Coronary	artery_coronary	No Hematolymphoid
dbGaP	phs000424.v8.p2	SRR661278		Non-tumor RNA:Total RNA sample from Artery - Coronary of a human male participant in the dbGaP study "Genotype-Tissue Expression (GTEx)"	Artery - Coronary	artery_coronary	No Hematolymphoid
dbGaP	phs000424.v8.p2	SRR808172		Non-tumor RNA:Total RNA sample from Artery - Coronary of a human male participant in the dbGaP study "Genotype-Tissue Expression (GTEx)"	Artery - Coronary	artery_coronary	No Hematolymphoid
dbGaP	phs000424.v8.p2	SRR808752		Non-tumor RNA:Total RNA sample from Artery - Coronary of a human female participant in the dbGaP study "Genotype-Tissue Expression (GTEx)"	Artery - Coronary	artery_coronary	No Hematolymphoid
dbGaP	phs000424.v8.p2	SRR812036		Non-tumor RNA:Total RNA sample from Artery - Coronary of a human male participant in the dbGaP study "Genotype-Tissue Expression (GTEx)"	Artery - Coronary	artery_coronary	No Hematolymphoid
dbGaP	phs000424.v8.p2	SRR813471		Non-tumor RNA:Total RNA sample from Artery - Coronary of a human female participant in the dbGaP study "Genotype-Tissue Expression (GTEx)"	Artery - Coronary	artery_coronary	No Hematolymphoid
dbGaP	phs000424.v8.p2	SRR819583		Non-tumor RNA:Total RNA sample from Artery - Coronary of a human male participant in the dbGaP study "Genotype-Tissue Expression (GTEx)"	Artery - Coronary	artery_coronary	No Hematolymphoid
dbGaP	phs000424.v8.p2	SRR820492		Non-tumor RNA:Total RNA sample from Artery - Coronary of a human male participant in the dbGaP study "Genotype-Tissue Expression (GTEx)"	Artery - Coronary	artery_coronary	No Hematolymphoid
dbGaP	phs000424.v8.p2	SRR821388		Non-tumor RNA:Total RNA sample from Artery - Coronary of a human female participant in the dbGaP study "Genotype-Tissue Expression (GTEx)"	Artery - Coronary	artery_coronary	No Hematolymphoid
dbGaP	phs000424.v8.p2	SRR821846		Non-tumor RNA:Total RNA sample from Artery - Coronary of a human female participant in the dbGaP study "Genotype-Tissue Expression (GTEx)"	Artery - Coronary	artery_coronary	No Hematolymphoid
dbGaP	phs000424.v8.p2	SRR603365		Non-tumor RNA:Total RNA sample from Artery - Tibial of a human male participant in the dbGaP study "Genotype-Tissue Expression (GTEx)"	Artery - Tibial	artery_tibial	No Hematolymphoid
dbGaP	phs000424.v8.p2	SRR612251		Non-tumor RNA:Total RNA sample from Artery - Tibial of a human female participant in the dbGaP study "Genotype-Tissue Expression (GTEx)"	Artery - Tibial	artery_tibial	No Hematolymphoid
dbGaP	phs000424.v8.p2	SRR612287		Non-tumor RNA:Total RNA sample from Artery - Tibial of a human male participant in the dbGaP study "Genotype-Tissue Expression (GTEx)"	Artery - Tibial	artery_tibial	No Hematolymphoid
dbGaP	phs000424.v8.p2	SRR612299		Non-tumor RNA:Total RNA sample from Artery - Tibial of a human male participant in the dbGaP study "Genotype-Tissue Expression (GTEx)"	Artery - Tibial	artery_tibial	No Hematolymphoid
dbGaP	phs000424.v8.p2	SRR612323		Non-tumor RNA:Total RNA sample from Artery - Tibial of a human male participant in the dbGaP study "Genotype-Tissue Expression (GTEx)"	Artery - Tibial	artery_tibial	No Hematolymphoid
dbGaP	phs000424.v8.p2	SRR612359		Non-tumor RNA:Total RNA sample from Artery - Tibial of a human female participant in the dbGaP study "Genotype-Tissue Expression (GTEx)"	Artery - Tibial	artery_tibial	No Hematolymphoid
dbGaP	phs000424.v8.p2	SRR612383		Non-tumor RNA:Total RNA sample from Artery - Tibial of a human female participant in the dbGaP study "Genotype-Tissue Expression (GTEx)"	Artery - Tibial	artery_tibial	No Hematolymphoid
dbGaP	phs000424.v8.p2	SRR612431		Non-tumor RNA:Total RNA sample from Artery - Tibial of a human male participant in the dbGaP study "Genotype-Tissue Expression (GTEx)"	Artery - Tibial	artery_tibial	No Hematolymphoid
dbGaP	phs000424.v8.p2	SRR612515		Non-tumor RNA:Total RNA sample from Artery - Tibial of a human female participant in the dbGaP study "Genotype-Tissue Expression (GTEx)"	Artery - Tibial	artery_tibial	No Hematolymphoid
dbGaP	phs000424.v8.p2	SRR612551		Non-tumor RNA:Total RNA sample from Artery - Tibial of a human female participant in the dbGaP study "Genotype-Tissue Expression (GTEx)"	Artery - Tibial	artery_tibial	No Hematolymphoid
dbGaP	phs000424.v8.p2	SRR612604		Non-tumor RNA:Total RNA sample from Artery - Tibial of a human male participant in the dbGaP study "Genotype-Tissue Expression (GTEx)"	Artery - Tibial	artery_tibial	No Hematolymphoid
dbGaP	phs000424.v8.p2	SRR612779		Non-tumor RNA:Total RNA sample from Artery - Tibial of a human female participant in the dbGaP study "Genotype-Tissue Expression (GTEx)"	Artery - Tibial	artery_tibial	No Hematolymphoid
dbGaP	phs000424.v8.p2	SRR612851		Non-tumor RNA:Total RNA sample from Artery - Tibial of a human female participant in the dbGaP study "Genotype-Tissue Expression (GTEx)"	Artery - Tibial	artery_tibial	No Hematolymphoid
dbGaP	phs000424.v8.p2	SRR612947		Non-tumor RNA:Total RNA sample from Artery - Tibial of a human male participant in the dbGaP study "Genotype-Tissue Expression (GTEx)"	Artery - Tibial	artery_tibial	No Hematolymphoid
dbGaP	phs000424.v8.p2	SRR612971		Non-tumor RNA:Total RNA sample from Artery - Tibial of a human male participant in the dbGaP study "Genotype-Tissue Expression (GTEx)"	Artery - Tibial	artery_tibial	No Hematolymphoid
dbGaP	phs000424.v8.p2	SRR612983		Non-tumor RNA:Total RNA sample from Artery - Tibial of a human female participant in the dbGaP study "Genotype-Tissue Expression (GTEx)"	Artery - Tibial	artery_tibial	No Hematolymphoid
dbGaP	phs000424.v8.p2	SRR613006		Non-tumor RNA:Total RNA sample from Artery - Tibial of a human male participant in the dbGaP study "Genotype-Tissue Expression (GTEx)"	Artery - Tibial	artery_tibial	No Hematolymphoid
dbGaP	phs000424.v8.p2	SRR613078		Non-tumor RNA:Total RNA sample from Artery - Tibial of a human female participant in the dbGaP study "Genotype-Tissue Expression (GTEx)"	Artery - Tibial	artery_tibial	No Hematolymphoid
dbGaP	phs000424.v8.p2	SRR613198		Non-tumor RNA:Total RNA sample from Artery - Tibial of a human male participant in the dbGaP study "Genotype-Tissue Expression (GTEx)"	Artery - Tibial	artery_tibial	No Hematolymphoid
dbGaP	phs000424.v8.p2	SRR613214		Non-tumor RNA:Total RNA sample from Artery - Tibial of a human female participant in the dbGaP study "Genotype-Tissue Expression (GTEx)"	Artery - Tibial	artery_tibial	No Hematolymphoid
dbGaP	phs000424.v8.p2	SRR613318		Non-tumor RNA:Total RNA sample from Artery - Tibial of a human female participant in the dbGaP study "Genotype-Tissue Expression (GTEx)"	Artery - Tibial	artery_tibial	No Hematolymphoid
dbGaP	phs000424.v8.p2	SRR613378		Non-tumor RNA:Total RNA sample from Artery - Tibial of a human male participant in the dbGaP study "Genotype-Tissue Expression (GTEx)"	Artery - Tibial	artery_tibial	No Hematolymphoid
dbGaP	phs000424.v8.p2	SRR613522		Non-tumor RNA:Total RNA sample from Artery - Tibial of a human female participant in the dbGaP study "Genotype-Tissue Expression (GTEx)"	Artery - Tibial	artery_tibial	No Hematolymphoid
dbGaP	phs000424.v8.p2	SRR613557		Non-tumor RNA:Total RNA sample from Artery - Tibial of a human male participant in the dbGaP study "Genotype-Tissue Expression (GTEx)"	Artery - Tibial	artery_tibial	No Hematolymphoid
dbGaP	phs000424.v8.p2	SRR613568		Non-tumor RNA:Total RNA sample from Artery - Tibial of a human male participant in the dbGaP study "Genotype-Tissue Expression (GTEx)"	Artery - Tibial	artery_tibial	No Hematolymphoid
dbGaP	phs000424.v8.p2	SRR613819		Non-tumor RNA:Total RNA sample from Artery - Tibial of a human male participant in the dbGaP study "Genotype-Tissue Expression (GTEx)"	Artery - Tibial	artery_tibial	No Hematolymphoid
dbGaP	phs000424.v8.p2	SRR613843		Non-tumor RNA:Total RNA sample from Artery - Tibial of a human male participant in the dbGaP study "Genotype-Tissue Expression (GTEx)"	Artery - Tibial	artery_tibial	No Hematolymphoid
dbGaP	phs000424.v8.p2	SRR613903		Non-tumor RNA:Total RNA sample from Artery - Tibial of a human male participant in the dbGaP study "Genotype-Tissue Expression (GTEx)"	Artery - Tibial	artery_tibial	No Hematolymphoid
dbGaP	phs000424.v8.p2	SRR613939		Non-tumor RNA:Total RNA sample from Artery - Tibial of a human female participant in the dbGaP study "Genotype-Tissue Expression (GTEx)"	Artery - Tibial	artery_tibial	No Hematolymphoid
dbGaP	phs000424.v8.p2	SRR614035		Non-tumor RNA:Total RNA sample from Artery - Tibial of a human female participant in the dbGaP study "Genotype-Tissue Expression (GTEx)"	Artery - Tibial	artery_tibial	No Hematolymphoid
dbGaP	phs000424.v8.p2	SRR614095		Non-tumor RNA:Total RNA sample from Artery - Tibial of a human male participant in the dbGaP study "Genotype-Tissue Expression (GTEx)"	Artery - Tibial	artery_tibial	No Hematolymphoid
dbGaP	phs000424.v8.p2	SRR614239		Non-tumor RNA:Total RNA sample from Artery - Tibial of a human male participant in the dbGaP study "Genotype-Tissue Expression (GTEx)"	Artery - Tibial	artery_tibial	No Hematolymphoid
dbGaP	phs000424.v8.p2	SRR614335		Non-tumor RNA:Total RNA sample from Artery - Tibial of a human male participant in the dbGaP study "Genotype-Tissue Expression (GTEx)"	Artery - Tibial	artery_tibial	No Hematolymphoid
dbGaP	phs000424.v8.p2	SRR614407		Non-tumor RNA:Total RNA sample from Artery - Tibial of a human male participant in the dbGaP study "Genotype-Tissue Expression (GTEx)"	Artery - Tibial	artery_tibial	No Hematolymphoid
dbGaP	phs000424.v8.p2	SRR614467		Non-tumor RNA:Total RNA sample from Artery - Tibial of a human female participant in the dbGaP study "Genotype-Tissue Expression (GTEx)"	Artery - Tibial	artery_tibial	No Hematolymphoid
dbGaP	phs000424.v8.p2	SRR614491		Non-tumor RNA:Total RNA sample from Artery - Tibial of a human male participant in the dbGaP study "Genotype-Tissue Expression (GTEx)"	Artery - Tibial	artery_tibial	No Hematolymphoid
dbGaP	phs000424.v8.p2	SRR614695		Non-tumor RNA:Total RNA sample from Artery - Tibial of a human male participant in the dbGaP study "Genotype-Tissue Expression (GTEx)"	Artery - Tibial	artery_tibial	No Hematolymphoid
dbGaP	phs000424.v8.p2	SRR614707		Non-tumor RNA:Total RNA sample from Artery - Tibial of a human male participant in the dbGaP study "Genotype-Tissue Expression (GTEx)"	Artery - Tibial	artery_tibial	No Hematolymphoid
dbGaP	phs000424.v8.p2	SRR614719		Non-tumor RNA:Total RNA sample from Artery - Tibial of a human female participant in the dbGaP study "Genotype-Tissue Expression (GTEx)"	Artery - Tibial	artery_tibial	No Hematolymphoid
dbGaP	phs000424.v8.p2	SRR614887		Non-tumor RNA:Total RNA sample from Artery - Tibial of a human female participant in the dbGaP study "Genotype-Tissue Expression (GTEx)"	Artery - Tibial	artery_tibial	No Hematolymphoid
dbGaP	phs000424.v8.p2	SRR614984		Non-tumor RNA:Total RNA sample from Artery - Tibial of a human male participant in the dbGaP study "Genotype-Tissue Expression (GTEx)"	Artery - Tibial	artery_tibial	No Hematolymphoid
dbGaP	phs000424.v8.p2	SRR615032		Non-tumor RNA:Total RNA sample from Artery - Tibial of a human female participant in the dbGaP study "Genotype-Tissue Expression (GTEx)"	Artery - Tibial	artery_tibial	No Hematolymphoid
dbGaP	phs000424.v8.p2	SRR615056		Non-tumor RNA:Total RNA sample from Artery - Tibial of a human male participant in the dbGaP study "Genotype-Tissue Expression (GTEx)"	Artery - Tibial	artery_tibial	No Hematolymphoid
dbGaP	phs000424.v8.p2	SRR615081		Non-tumor RNA:Total RNA sample from Artery - Tibial of a human female participant in the dbGaP study "Genotype-Tissue Expression (GTEx)"	Artery - Tibial	artery_tibial	No Hematolymphoid
dbGaP	phs000424.v8.p2	SRR615261		Non-tumor RNA:Total RNA sample from Artery - Tibial of a human male participant in the dbGaP study "Genotype-Tissue Expression (GTEx)"	Artery - Tibial	artery_tibial	No Hematolymphoid
dbGaP	phs000424.v8.p2	SRR615371		Non-tumor RNA:Total RNA sample from Artery - Tibial of a human female participant in the dbGaP study "Genotype-Tissue Expression (GTEx)"	Artery - Tibial	artery_tibial	No Hematolymphoid
dbGaP	phs000424.v8.p2	SRR615383		Non-tumor RNA:Total RNA sample from Artery - Tibial of a human female participant in the dbGaP study "Genotype-Tissue Expression (GTEx)"	Artery - Tibial	artery_tibial	No Hematolymphoid
dbGaP	phs000424.v8.p2	SRR615742		Non-tumor RNA:Total RNA sample from Artery - Tibial of a human female participant in the dbGaP study "Genotype-Tissue Expression (GTEx)"	Artery - Tibial	artery_tibial	No Hematolymphoid
dbGaP	phs000424.v8.p2	SRR615982		Non-tumor RNA:Total RNA sample from Artery - Tibial of a human male participant in the dbGaP study "Genotype-Tissue Expression (GTEx)"	Artery - Tibial	artery_tibial	No Hematolymphoid
dbGaP	phs000424.v8.p2	SRR655804		Non-tumor RNA:Total RNA sample from Artery - Tibial of a human male participant in the dbGaP study "Genotype-Tissue Expression (GTEx)"	Artery - Tibial	artery_tibial	No Hematolymphoid
dbGaP	phs000424.v8.p2	SRR1071717		Non-tumor RNA:Total RNA sample from Bladder of a human male participant in the dbGaP study "Genotype-Tissue Expression (GTEx)"	Bladder	bladder	No Hematolymphoid
dbGaP	phs000424.v8.p2	SRR1079830		Non-tumor RNA:Total RNA sample from Bladder of a human male participant in the dbGaP study "Genotype-Tissue Expression (GTEx)"	Bladder	bladder	No Hematolymphoid
dbGaP	phs000424.v8.p2	SRR1081765		Non-tumor RNA:Total RNA sample from Bladder of a human male participant in the dbGaP study "Genotype-Tissue Expression (GTEx)"	Bladder	bladder	No Hematolymphoid
dbGaP	phs000424.v8.p2	SRR1085402		Non-tumor RNA:Total RNA sample from Bladder of a human male participant in the dbGaP study "Genotype-Tissue Expression (GTEx)"	Bladder	bladder	No Hematolymphoid
dbGaP	phs000424.v8.p2	SRR1086236		Non-tumor RNA:Total RNA sample from Bladder of a human female participant in the dbGaP study "Genotype-Tissue Expression (GTEx)"	Bladder	bladder	No Hematolymphoid
dbGaP	phs000424.v8.p2	SRR1092208		Non-tumor RNA:Total RNA sample from Bladder of a human female participant in the dbGaP study "Genotype-Tissue Expression (GTEx)"	Bladder	bladder	No Hematolymphoid
dbGaP	phs000424.v8.p2	SRR1093930		Non-tumor RNA:Total RNA sample from Bladder of a human female participant in the dbGaP study "Genotype-Tissue Expression (GTEx)"	Bladder	bladder	No Hematolymphoid
dbGaP	phs000424.v8.p2	SRR1097296		Non-tumor RNA:Total RNA sample from Bladder of a human female participant in the dbGaP study "Genotype-Tissue Expression (GTEx)"	Bladder	bladder	No Hematolymphoid
dbGaP	phs000424.v8.p2	SRR1099957		Non-tumor RNA:Total RNA sample from Bladder of a human male participant in the dbGaP study "Genotype-Tissue Expression (GTEx)"	Bladder	bladder	No Hematolymphoid
dbGaP	phs000424.v8.p2	SRR1120296		Non-tumor RNA:Total RNA sample from Bladder of a human female participant in the dbGaP study "Genotype-Tissue Expression (GTEx)"	Bladder	bladder	No Hematolymphoid
dbGaP	phs000424.v8.p2	SRR1077687		Non-tumor RNA:Total RNA sample from Brain - Amygdala of a human male participant in the dbGaP study "Genotype-Tissue Expression (GTEx)"	Brain - Amygdala	brain_amygdala	No Hematolymphoid
dbGaP	phs000424.v8.p2	SRR1085015		Non-tumor RNA:Total RNA sample from Brain - Amygdala of a human male participant in the dbGaP study "Genotype-Tissue Expression (GTEx)"	Brain - Amygdala	brain_amygdala	No Hematolymphoid
dbGaP	phs000424.v8.p2	SRR1095865		Non-tumor RNA:Total RNA sample from Brain - Amygdala of a human male participant in the dbGaP study "Genotype-Tissue Expression (GTEx)"	Brain - Amygdala	brain_amygdala	No Hematolymphoid
dbGaP	phs000424.v8.p2	SRR1315371		Non-tumor RNA:Total RNA sample from Brain - Amygdala of a human male participant in the dbGaP study "Genotype-Tissue Expression (GTEx)"	Brain - Amygdala	brain_amygdala	No Hematolymphoid
dbGaP	phs000424.v8.p2	SRR1317853		Non-tumor RNA:Total RNA sample from Brain - Amygdala of a human female participant in the dbGaP study "Genotype-Tissue Expression (GTEx)"	Brain - Amygdala	brain_amygdala	No Hematolymphoid
dbGaP	phs000424.v8.p2	SRR1319816		Non-tumor RNA:Total RNA sample from Brain - Amygdala of a human female participant in the dbGaP study "Genotype-Tissue Expression (GTEx)"	Brain - Amygdala	brain_amygdala	No Hematolymphoid
dbGaP	phs000424.v8.p2	SRR1320892		Non-tumor RNA:Total RNA sample from Brain - Amygdala of a human male participant in the dbGaP study "Genotype-Tissue Expression (GTEx)"	Brain - Amygdala	brain_amygdala	No Hematolymphoid
dbGaP	phs000424.v8.p2	SRR1321674		Non-tumor RNA:Total RNA sample from Brain - Amygdala of a human male participant in the dbGaP study "Genotype-Tissue Expression (GTEx)"	Brain - Amygdala	brain_amygdala	No Hematolymphoid
dbGaP	phs000424.v8.p2	SRR1322419		Non-tumor RNA:Total RNA sample from Brain - Amygdala of a human male participant in the dbGaP study "Genotype-Tissue Expression (GTEx)"	Brain - Amygdala	brain_amygdala	No Hematolymphoid
dbGaP	phs000424.v8.p2	SRR1326366		Non-tumor RNA:Total RNA sample from Brain - Amygdala of a human male participant in the dbGaP study "Genotype-Tissue Expression (GTEx)"	Brain - Amygdala	brain_amygdala	No Hematolymphoid
dbGaP	phs000424.v8.p2	SRR1330346		Non-tumor RNA:Total RNA sample from Brain - Amygdala of a human male participant in the dbGaP study "Genotype-Tissue Expression (GTEx)"	Brain - Amygdala	brain_amygdala	No Hematolymphoid
dbGaP	phs000424.v8.p2	SRR1333352		Non-tumor RNA:Total RNA sample from Brain - Amygdala of a human female participant in the dbGaP study "Genotype-Tissue Expression (GTEx)"	Brain - Amygdala	brain_amygdala	No Hematolymphoid
dbGaP	phs000424.v8.p2	SRR1338301		Non-tumor RNA:Total RNA sample from Brain - Amygdala of a human male participant in the dbGaP study "Genotype-Tissue Expression (GTEx)"	Brain - Amygdala	brain_amygdala	No Hematolymphoid
dbGaP	phs000424.v8.p2	SRR1338627		Non-tumor RNA:Total RNA sample from Brain - Amygdala of a human female participant in the dbGaP study "Genotype-Tissue Expression (GTEx)"	Brain - Amygdala	brain_amygdala	No Hematolymphoid
dbGaP	phs000424.v8.p2	SRR1339740		Non-tumor RNA:Total RNA sample from Brain - Amygdala of a human male participant in the dbGaP study "Genotype-Tissue Expression (GTEx)"	Brain - Amygdala	brain_amygdala	No Hematolymphoid
dbGaP	phs000424.v8.p2	SRR1341057		Non-tumor RNA:Total RNA sample from Brain - Amygdala of a human female participant in the dbGaP study "Genotype-Tissue Expression (GTEx)"	Brain - Amygdala	brain_amygdala	No Hematolymphoid
dbGaP	phs000424.v8.p2	SRR1352554		Non-tumor RNA:Total RNA sample from Brain - Amygdala of a human female participant in the dbGaP study "Genotype-Tissue Expression (GTEx)"	Brain - Amygdala	brain_amygdala	No Hematolymphoid
dbGaP	phs000424.v8.p2	SRR1352706		Non-tumor RNA:Total RNA sample from Brain - Amygdala of a human male participant in the dbGaP study "Genotype-Tissue Expression (GTEx)"	Brain - Amygdala	brain_amygdala	No Hematolymphoid
dbGaP	phs000424.v8.p2	SRR1355595		Non-tumor RNA:Total RNA sample from Brain - Amygdala of a human male participant in the dbGaP study "Genotype-Tissue Expression (GTEx)"	Brain - Amygdala	brain_amygdala	No Hematolymphoid
dbGaP	phs000424.v8.p2	SRR1358689		Non-tumor RNA:Total RNA sample from Brain - Amygdala of a human male participant in the dbGaP study "Genotype-Tissue Expression (GTEx)"	Brain - Amygdala	brain_amygdala	No Hematolymphoid
dbGaP	phs000424.v8.p2	SRR1359123		Non-tumor RNA:Total RNA sample from Brain - Amygdala of a human male participant in the dbGaP study "Genotype-Tissue Expression (GTEx)"	Brain - Amygdala	brain_amygdala	No Hematolymphoid
dbGaP	phs000424.v8.p2	SRR1360150		Non-tumor RNA:Total RNA sample from Brain - Amygdala of a human male participant in the dbGaP study "Genotype-Tissue Expression (GTEx)"	Brain - Amygdala	brain_amygdala	No Hematolymphoid
dbGaP	phs000424.v8.p2	SRR1360383		Non-tumor RNA:Total RNA sample from Brain - Amygdala of a human male participant in the dbGaP study "Genotype-Tissue Expression (GTEx)"	Brain - Amygdala	brain_amygdala	No Hematolymphoid
dbGaP	phs000424.v8.p2	SRR1367128		Non-tumor RNA:Total RNA sample from Brain - Amygdala of a human female participant in the dbGaP study "Genotype-Tissue Expression (GTEx)"	Brain - Amygdala	brain_amygdala	No Hematolymphoid
dbGaP	phs000424.v8.p2	SRR598124		Non-tumor RNA:Total RNA sample from Brain - Amygdala of a human male participant in the dbGaP study "Genotype-Tissue Expression (GTEx)"	Brain - Amygdala	brain_amygdala	No Hematolymphoid
dbGaP	phs000424.v8.p2	SRR598671		Non-tumor RNA:Total RNA sample from Brain - Amygdala of a human female participant in the dbGaP study "Genotype-Tissue Expression (GTEx)"	Brain - Amygdala	brain_amygdala	No Hematolymphoid
dbGaP	phs000424.v8.p2	SRR599448		Non-tumor RNA:Total RNA sample from Brain - Amygdala of a human male participant in the dbGaP study "Genotype-Tissue Expression (GTEx)"	Brain - Amygdala	brain_amygdala	No Hematolymphoid
dbGaP	phs000424.v8.p2	SRR600445		Non-tumor RNA:Total RNA sample from Brain - Amygdala of a human female participant in the dbGaP study "Genotype-Tissue Expression (GTEx)"	Brain - Amygdala	brain_amygdala	No Hematolymphoid
dbGaP	phs000424.v8.p2	SRR603068		Non-tumor RNA:Total RNA sample from Brain - Amygdala of a human male participant in the dbGaP study "Genotype-Tissue Expression (GTEx)"	Brain - Amygdala	brain_amygdala	No Hematolymphoid
dbGaP	phs000424.v8.p2	SRR603534		Non-tumor RNA:Total RNA sample from Brain - Amygdala of a human male participant in the dbGaP study "Genotype-Tissue Expression (GTEx)"	Brain - Amygdala	brain_amygdala	No Hematolymphoid
dbGaP	phs000424.v8.p2	SRR604528		Non-tumor RNA:Total RNA sample from Brain - Amygdala of a human male participant in the dbGaP study "Genotype-Tissue Expression (GTEx)"	Brain - Amygdala	brain_amygdala	No Hematolymphoid
dbGaP	phs000424.v8.p2	SRR607445		Non-tumor RNA:Total RNA sample from Brain - Amygdala of a human female participant in the dbGaP study "Genotype-Tissue Expression (GTEx)"	Brain - Amygdala	brain_amygdala	No Hematolymphoid
dbGaP	phs000424.v8.p2	SRR607478		Non-tumor RNA:Total RNA sample from Brain - Amygdala of a human female participant in the dbGaP study "Genotype-Tissue Expression (GTEx)"	Brain - Amygdala	brain_amygdala	No Hematolymphoid
dbGaP	phs000424.v8.p2	SRR614563		Non-tumor RNA:Total RNA sample from Brain - Amygdala of a human female participant in the dbGaP study "Genotype-Tissue Expression (GTEx)"	Brain - Amygdala	brain_amygdala	No Hematolymphoid
dbGaP	phs000424.v8.p2	SRR614647		Non-tumor RNA:Total RNA sample from Brain - Amygdala of a human male participant in the dbGaP study "Genotype-Tissue Expression (GTEx)"	Brain - Amygdala	brain_amygdala	No Hematolymphoid
dbGaP	phs000424.v8.p2	SRR615515		Non-tumor RNA:Total RNA sample from Brain - Amygdala of a human male participant in the dbGaP study "Genotype-Tissue Expression (GTEx)"	Brain - Amygdala	brain_amygdala	No Hematolymphoid
dbGaP	phs000424.v8.p2	SRR655435		Non-tumor RNA:Total RNA sample from Brain - Amygdala of a human female participant in the dbGaP study "Genotype-Tissue Expression (GTEx)"	Brain - Amygdala	brain_amygdala	No Hematolymphoid
dbGaP	phs000424.v8.p2	SRR656493		Non-tumor RNA:Total RNA sample from Brain - Amygdala of a human male participant in the dbGaP study "Genotype-Tissue Expression (GTEx)"	Brain - Amygdala	brain_amygdala	No Hematolymphoid
dbGaP	phs000424.v8.p2	SRR656516		Non-tumor RNA:Total RNA sample from Brain - Amygdala of a human male participant in the dbGaP study "Genotype-Tissue Expression (GTEx)"	Brain - Amygdala	brain_amygdala	No Hematolymphoid
dbGaP	phs000424.v8.p2	SRR657151		Non-tumor RNA:Total RNA sample from Brain - Amygdala of a human female participant in the dbGaP study "Genotype-Tissue Expression (GTEx)"	Brain - Amygdala	brain_amygdala	No Hematolymphoid
dbGaP	phs000424.v8.p2	SRR657891		Non-tumor RNA:Total RNA sample from Brain - Amygdala of a human male participant in the dbGaP study "Genotype-Tissue Expression (GTEx)"	Brain - Amygdala	brain_amygdala	No Hematolymphoid
dbGaP	phs000424.v8.p2	SRR659625		Non-tumor RNA:Total RNA sample from Brain - Amygdala of a human male participant in the dbGaP study "Genotype-Tissue Expression (GTEx)"	Brain - Amygdala	brain_amygdala	No Hematolymphoid
dbGaP	phs000424.v8.p2	SRR660330		Non-tumor RNA:Total RNA sample from Brain - Amygdala of a human female participant in the dbGaP study "Genotype-Tissue Expression (GTEx)"	Brain - Amygdala	brain_amygdala	No Hematolymphoid
dbGaP	phs000424.v8.p2	SRR661005		Non-tumor RNA:Total RNA sample from Brain - Amygdala of a human female participant in the dbGaP study "Genotype-Tissue Expression (GTEx)"	Brain - Amygdala	brain_amygdala	No Hematolymphoid
dbGaP	phs000424.v8.p2	SRR661818		Non-tumor RNA:Total RNA sample from Brain - Amygdala of a human male participant in the dbGaP study "Genotype-Tissue Expression (GTEx)"	Brain - Amygdala	brain_amygdala	No Hematolymphoid
dbGaP	phs000424.v8.p2	SRR662978		Non-tumor RNA:Total RNA sample from Brain - Amygdala of a human male participant in the dbGaP study "Genotype-Tissue Expression (GTEx)"	Brain - Amygdala	brain_amygdala	No Hematolymphoid
dbGaP	phs000424.v8.p2	SRR818418		Non-tumor RNA:Total RNA sample from Brain - Amygdala of a human male participant in the dbGaP study "Genotype-Tissue Expression (GTEx)"	Brain - Amygdala	brain_amygdala	No Hematolymphoid
dbGaP	phs000424.v8.p2	SRR819346		Non-tumor RNA:Total RNA sample from Brain - Amygdala of a human female participant in the dbGaP study "Genotype-Tissue Expression (GTEx)"	Brain - Amygdala	brain_amygdala	No Hematolymphoid
dbGaP	phs000424.v8.p2	SRR820883		Non-tumor RNA:Total RNA sample from Brain - Amygdala of a human male participant in the dbGaP study "Genotype-Tissue Expression (GTEx)"	Brain - Amygdala	brain_amygdala	No Hematolymphoid
dbGaP	phs000424.v8.p2	SRR821549		Non-tumor RNA:Total RNA sample from Brain - Amygdala of a human male participant in the dbGaP study "Genotype-Tissue Expression (GTEx)"	Brain - Amygdala	brain_amygdala	No Hematolymphoid
dbGaP	phs000424.v8.p2	SRR1073143		Non-tumor RNA:Total RNA sample from Brain - Anterior cingulate cortex (BA24) of a human male participant in the dbGaP study "Genotype-Tissue Expression (GTEx)"	Brain - Anterior cingulate cortex (BA24)	brain_anterior_cingulate_cortex	No Hematolymphoid
dbGaP	phs000424.v8.p2	SRR1078347		Non-tumor RNA:Total RNA sample from Brain - Anterior cingulate cortex (BA24) of a human male participant in the dbGaP study "Genotype-Tissue Expression (GTEx)"	Brain - Anterior cingulate cortex (BA24)	brain_anterior_cingulate_cortex	No Hematolymphoid
dbGaP	phs000424.v8.p2	SRR1085825		Non-tumor RNA:Total RNA sample from Brain - Anterior cingulate cortex (BA24) of a human male participant in the dbGaP study "Genotype-Tissue Expression (GTEx)"	Brain - Anterior cingulate cortex (BA24)	brain_anterior_cingulate_cortex	No Hematolymphoid
dbGaP	phs000424.v8.p2	SRR1085850		Non-tumor RNA:Total RNA sample from Brain - Anterior cingulate cortex (BA24) of a human male participant in the dbGaP study "Genotype-Tissue Expression (GTEx)"	Brain - Anterior cingulate cortex (BA24)	brain_anterior_cingulate_cortex	No Hematolymphoid
dbGaP	phs000424.v8.p2	SRR1101421		Non-tumor RNA:Total RNA sample from Brain - Anterior cingulate cortex (BA24) of a human male participant in the dbGaP study "Genotype-Tissue Expression (GTEx)"	Brain - Anterior cingulate cortex (BA24)	brain_anterior_cingulate_cortex	No Hematolymphoid
dbGaP	phs000424.v8.p2	SRR1311086		Non-tumor RNA:Total RNA sample from Brain - Anterior cingulate cortex (BA24) of a human male participant in the dbGaP study "Genotype-Tissue Expression (GTEx)"	Brain - Anterior cingulate cortex (BA24)	brain_anterior_cingulate_cortex	No Hematolymphoid
dbGaP	phs000424.v8.p2	SRR1315019		Non-tumor RNA:Total RNA sample from Brain - Anterior cingulate cortex (BA24) of a human female participant in the dbGaP study "Genotype-Tissue Expression (GTEx)"	Brain - Anterior cingulate cortex (BA24)	brain_anterior_cingulate_cortex	No Hematolymphoid
dbGaP	phs000424.v8.p2	SRR1316297		Non-tumor RNA:Total RNA sample from Brain - Anterior cingulate cortex (BA24) of a human male participant in the dbGaP study "Genotype-Tissue Expression (GTEx)"	Brain - Anterior cingulate cortex (BA24)	brain_anterior_cingulate_cortex	No Hematolymphoid
dbGaP	phs000424.v8.p2	SRR1316392		Non-tumor RNA:Total RNA sample from Brain - Anterior cingulate cortex (BA24) of a human male participant in the dbGaP study "Genotype-Tissue Expression (GTEx)"	Brain - Anterior cingulate cortex (BA24)	brain_anterior_cingulate_cortex	No Hematolymphoid
dbGaP	phs000424.v8.p2	SRR1316624		Non-tumor RNA:Total RNA sample from Brain - Anterior cingulate cortex (BA24) of a human male participant in the dbGaP study "Genotype-Tissue Expression (GTEx)"	Brain - Anterior cingulate cortex (BA24)	brain_anterior_cingulate_cortex	No Hematolymphoid
dbGaP	phs000424.v8.p2	SRR1317877		Non-tumor RNA:Total RNA sample from Brain - Anterior cingulate cortex (BA24) of a human male participant in the dbGaP study "Genotype-Tissue Expression (GTEx)"	Brain - Anterior cingulate cortex (BA24)	brain_anterior_cingulate_cortex	No Hematolymphoid
dbGaP	phs000424.v8.p2	SRR1318426		Non-tumor RNA:Total RNA sample from Brain - Anterior cingulate cortex (BA24) of a human male participant in the dbGaP study "Genotype-Tissue Expression (GTEx)"	Brain - Anterior cingulate cortex (BA24)	brain_anterior_cingulate_cortex	No Hematolymphoid
dbGaP	phs000424.v8.p2	SRR1322456		Non-tumor RNA:Total RNA sample from Brain - Anterior cingulate cortex (BA24) of a human male participant in the dbGaP study "Genotype-Tissue Expression (GTEx)"	Brain - Anterior cingulate cortex (BA24)	brain_anterior_cingulate_cortex	No Hematolymphoid
dbGaP	phs000424.v8.p2	SRR1323106		Non-tumor RNA:Total RNA sample from Brain - Anterior cingulate cortex (BA24) of a human male participant in the dbGaP study "Genotype-Tissue Expression (GTEx)"	Brain - Anterior cingulate cortex (BA24)	brain_anterior_cingulate_cortex	No Hematolymphoid
dbGaP	phs000424.v8.p2	SRR1323174		Non-tumor RNA:Total RNA sample from Brain - Anterior cingulate cortex (BA24) of a human male participant in the dbGaP study "Genotype-Tissue Expression (GTEx)"	Brain - Anterior cingulate cortex (BA24)	brain_anterior_cingulate_cortex	No Hematolymphoid
dbGaP	phs000424.v8.p2	SRR1335707		Non-tumor RNA:Total RNA sample from Brain - Anterior cingulate cortex (BA24) of a human female participant in the dbGaP study "Genotype-Tissue Expression (GTEx)"	Brain - Anterior cingulate cortex (BA24)	brain_anterior_cingulate_cortex	No Hematolymphoid
dbGaP	phs000424.v8.p2	SRR1336158		Non-tumor RNA:Total RNA sample from Brain - Anterior cingulate cortex (BA24) of a human female participant in the dbGaP study "Genotype-Tissue Expression (GTEx)"	Brain - Anterior cingulate cortex (BA24)	brain_anterior_cingulate_cortex	No Hematolymphoid
dbGaP	phs000424.v8.p2	SRR1336292		Non-tumor RNA:Total RNA sample from Brain - Anterior cingulate cortex (BA24) of a human male participant in the dbGaP study "Genotype-Tissue Expression (GTEx)"	Brain - Anterior cingulate cortex (BA24)	brain_anterior_cingulate_cortex	No Hematolymphoid
dbGaP	phs000424.v8.p2	SRR1336660		Non-tumor RNA:Total RNA sample from Brain - Anterior cingulate cortex (BA24) of a human female participant in the dbGaP study "Genotype-Tissue Expression (GTEx)"	Brain - Anterior cingulate cortex (BA24)	brain_anterior_cingulate_cortex	No Hematolymphoid
dbGaP	phs000424.v8.p2	SRR1337648		Non-tumor RNA:Total RNA sample from Brain - Anterior cingulate cortex (BA24) of a human male participant in the dbGaP study "Genotype-Tissue Expression (GTEx)"	Brain - Anterior cingulate cortex (BA24)	brain_anterior_cingulate_cortex	No Hematolymphoid
dbGaP	phs000424.v8.p2	SRR1337909		Non-tumor RNA:Total RNA sample from Brain - Anterior cingulate cortex (BA24) of a human male participant in the dbGaP study "Genotype-Tissue Expression (GTEx)"	Brain - Anterior cingulate cortex (BA24)	brain_anterior_cingulate_cortex	No Hematolymphoid
dbGaP	phs000424.v8.p2	SRR1343841		Non-tumor RNA:Total RNA sample from Brain - Anterior cingulate cortex (BA24) of a human male participant in the dbGaP study "Genotype-Tissue Expression (GTEx)"	Brain - Anterior cingulate cortex (BA24)	brain_anterior_cingulate_cortex	No Hematolymphoid
dbGaP	phs000424.v8.p2	SRR1349056		Non-tumor RNA:Total RNA sample from Brain - Anterior cingulate cortex (BA24) of a human female participant in the dbGaP study "Genotype-Tissue Expression (GTEx)"	Brain - Anterior cingulate cortex (BA24)	brain_anterior_cingulate_cortex	No Hematolymphoid
dbGaP	phs000424.v8.p2	SRR1350456		Non-tumor RNA:Total RNA sample from Brain - Anterior cingulate cortex (BA24) of a human male participant in the dbGaP study "Genotype-Tissue Expression (GTEx)"	Brain - Anterior cingulate cortex (BA24)	brain_anterior_cingulate_cortex	No Hematolymphoid
dbGaP	phs000424.v8.p2	SRR1352975		Non-tumor RNA:Total RNA sample from Brain - Anterior cingulate cortex (BA24) of a human male participant in the dbGaP study "Genotype-Tissue Expression (GTEx)"	Brain - Anterior cingulate cortex (BA24)	brain_anterior_cingulate_cortex	No Hematolymphoid
dbGaP	phs000424.v8.p2	SRR1353221		Non-tumor RNA:Total RNA sample from Brain - Anterior cingulate cortex (BA24) of a human female participant in the dbGaP study "Genotype-Tissue Expression (GTEx)"	Brain - Anterior cingulate cortex (BA24)	brain_anterior_cingulate_cortex	No Hematolymphoid
dbGaP	phs000424.v8.p2	SRR1354910		Non-tumor RNA:Total RNA sample from Brain - Anterior cingulate cortex (BA24) of a human male participant in the dbGaP study "Genotype-Tissue Expression (GTEx)"	Brain - Anterior cingulate cortex (BA24)	brain_anterior_cingulate_cortex	No Hematolymphoid
dbGaP	phs000424.v8.p2	SRR1355040		Non-tumor RNA:Total RNA sample from Brain - Anterior cingulate cortex (BA24) of a human female participant in the dbGaP study "Genotype-Tissue Expression (GTEx)"	Brain - Anterior cingulate cortex (BA24)	brain_anterior_cingulate_cortex	No Hematolymphoid
dbGaP	phs000424.v8.p2	SRR600385		Non-tumor RNA:Total RNA sample from Brain - Anterior cingulate cortex (BA24) of a human female participant in the dbGaP study "Genotype-Tissue Expression (GTEx)"	Brain - Anterior cingulate cortex (BA24)	brain_anterior_cingulate_cortex	No Hematolymphoid
dbGaP	phs000424.v8.p2	SRR600608		Non-tumor RNA:Total RNA sample from Brain - Anterior cingulate cortex (BA24) of a human male participant in the dbGaP study "Genotype-Tissue Expression (GTEx)"	Brain - Anterior cingulate cortex (BA24)	brain_anterior_cingulate_cortex	No Hematolymphoid
dbGaP	phs000424.v8.p2	SRR601755		Non-tumor RNA:Total RNA sample from Brain - Anterior cingulate cortex (BA24) of a human female participant in the dbGaP study "Genotype-Tissue Expression (GTEx)"	Brain - Anterior cingulate cortex (BA24)	brain_anterior_cingulate_cortex	No Hematolymphoid
dbGaP	phs000424.v8.p2	SRR602365		Non-tumor RNA:Total RNA sample from Brain - Anterior cingulate cortex (BA24) of a human female participant in the dbGaP study "Genotype-Tissue Expression (GTEx)"	Brain - Anterior cingulate cortex (BA24)	brain_anterior_cingulate_cortex	No Hematolymphoid
dbGaP	phs000424.v8.p2	SRR602728		Non-tumor RNA:Total RNA sample from Brain - Anterior cingulate cortex (BA24) of a human female participant in the dbGaP study "Genotype-Tissue Expression (GTEx)"	Brain - Anterior cingulate cortex (BA24)	brain_anterior_cingulate_cortex	No Hematolymphoid
dbGaP	phs000424.v8.p2	SRR607091		Non-tumor RNA:Total RNA sample from Brain - Anterior cingulate cortex (BA24) of a human male participant in the dbGaP study "Genotype-Tissue Expression (GTEx)"	Brain - Anterior cingulate cortex (BA24)	brain_anterior_cingulate_cortex	No Hematolymphoid
dbGaP	phs000424.v8.p2	SRR607775		Non-tumor RNA:Total RNA sample from Brain - Anterior cingulate cortex (BA24) of a human male participant in the dbGaP study "Genotype-Tissue Expression (GTEx)"	Brain - Anterior cingulate cortex (BA24)	brain_anterior_cingulate_cortex	No Hematolymphoid
dbGaP	phs000424.v8.p2	SRR608002		Non-tumor RNA:Total RNA sample from Brain - Anterior cingulate cortex (BA24) of a human male participant in the dbGaP study "Genotype-Tissue Expression (GTEx)"	Brain - Anterior cingulate cortex (BA24)	brain_anterior_cingulate_cortex	No Hematolymphoid
dbGaP	phs000424.v8.p2	SRR614742		Non-tumor RNA:Total RNA sample from Brain - Anterior cingulate cortex (BA24) of a human female participant in the dbGaP study "Genotype-Tissue Expression (GTEx)"	Brain - Anterior cingulate cortex (BA24)	brain_anterior_cingulate_cortex	No Hematolymphoid
dbGaP	phs000424.v8.p2	SRR614900		Non-tumor RNA:Total RNA sample from Brain - Anterior cingulate cortex (BA24) of a human male participant in the dbGaP study "Genotype-Tissue Expression (GTEx)"	Brain - Anterior cingulate cortex (BA24)	brain_anterior_cingulate_cortex	No Hematolymphoid
dbGaP	phs000424.v8.p2	SRR657683		Non-tumor RNA:Total RNA sample from Brain - Anterior cingulate cortex (BA24) of a human female participant in the dbGaP study "Genotype-Tissue Expression (GTEx)"	Brain - Anterior cingulate cortex (BA24)	brain_anterior_cingulate_cortex	No Hematolymphoid
dbGaP	phs000424.v8.p2	SRR658129		Non-tumor RNA:Total RNA sample from Brain - Anterior cingulate cortex (BA24) of a human male participant in the dbGaP study "Genotype-Tissue Expression (GTEx)"	Brain - Anterior cingulate cortex (BA24)	brain_anterior_cingulate_cortex	No Hematolymphoid
dbGaP	phs000424.v8.p2	SRR659235		Non-tumor RNA:Total RNA sample from Brain - Anterior cingulate cortex (BA24) of a human female participant in the dbGaP study "Genotype-Tissue Expression (GTEx)"	Brain - Anterior cingulate cortex (BA24)	brain_anterior_cingulate_cortex	No Hematolymphoid
dbGaP	phs000424.v8.p2	SRR659602		Non-tumor RNA:Total RNA sample from Brain - Anterior cingulate cortex (BA24) of a human female participant in the dbGaP study "Genotype-Tissue Expression (GTEx)"	Brain - Anterior cingulate cortex (BA24)	brain_anterior_cingulate_cortex	No Hematolymphoid
dbGaP	phs000424.v8.p2	SRR660945		Non-tumor RNA:Total RNA sample from Brain - Anterior cingulate cortex (BA24) of a human male participant in the dbGaP study "Genotype-Tissue Expression (GTEx)"	Brain - Anterior cingulate cortex (BA24)	brain_anterior_cingulate_cortex	No Hematolymphoid
dbGaP	phs000424.v8.p2	SRR661133		Non-tumor RNA:Total RNA sample from Brain - Anterior cingulate cortex (BA24) of a human male participant in the dbGaP study "Genotype-Tissue Expression (GTEx)"	Brain - Anterior cingulate cortex (BA24)	brain_anterior_cingulate_cortex	No Hematolymphoid
dbGaP	phs000424.v8.p2	SRR662091		Non-tumor RNA:Total RNA sample from Brain - Anterior cingulate cortex (BA24) of a human male participant in the dbGaP study "Genotype-Tissue Expression (GTEx)"	Brain - Anterior cingulate cortex (BA24)	brain_anterior_cingulate_cortex	No Hematolymphoid
dbGaP	phs000424.v8.p2	SRR814989		Non-tumor RNA:Total RNA sample from Brain - Anterior cingulate cortex (BA24) of a human male participant in the dbGaP study "Genotype-Tissue Expression (GTEx)"	Brain - Anterior cingulate cortex (BA24)	brain_anterior_cingulate_cortex	No Hematolymphoid
dbGaP	phs000424.v8.p2	SRR817658		Non-tumor RNA:Total RNA sample from Brain - Anterior cingulate cortex (BA24) of a human female participant in the dbGaP study "Genotype-Tissue Expression (GTEx)"	Brain - Anterior cingulate cortex (BA24)	brain_anterior_cingulate_cortex	No Hematolymphoid
dbGaP	phs000424.v8.p2	SRR817832		Non-tumor RNA:Total RNA sample from Brain - Anterior cingulate cortex (BA24) of a human male participant in the dbGaP study "Genotype-Tissue Expression (GTEx)"	Brain - Anterior cingulate cortex (BA24)	brain_anterior_cingulate_cortex	No Hematolymphoid
dbGaP	phs000424.v8.p2	SRR820623		Non-tumor RNA:Total RNA sample from Brain - Anterior cingulate cortex (BA24) of a human male participant in the dbGaP study "Genotype-Tissue Expression (GTEx)"	Brain - Anterior cingulate cortex (BA24)	brain_anterior_cingulate_cortex	No Hematolymphoid
dbGaP	phs000424.v8.p2	SRR821626		Non-tumor RNA:Total RNA sample from Brain - Anterior cingulate cortex (BA24) of a human male participant in the dbGaP study "Genotype-Tissue Expression (GTEx)"	Brain - Anterior cingulate cortex (BA24)	brain_anterior_cingulate_cortex	No Hematolymphoid
dbGaP	phs000424.v8.p2	SRR1072178		Non-tumor RNA:Total RNA sample from Brain - Caudate (basal ganglia) of a human male participant in the dbGaP study "Genotype-Tissue Expression (GTEx)"	Brain - Caudate (basal ganglia)	brain_caudate	No Hematolymphoid
dbGaP	phs000424.v8.p2	SRR1075433		Non-tumor RNA:Total RNA sample from Brain - Caudate (basal ganglia) of a human male participant in the dbGaP study "Genotype-Tissue Expression (GTEx)"	Brain - Caudate (basal ganglia)	brain_caudate	No Hematolymphoid
dbGaP	phs000424.v8.p2	SRR1082328		Non-tumor RNA:Total RNA sample from Brain - Caudate (basal ganglia) of a human male participant in the dbGaP study "Genotype-Tissue Expression (GTEx)"	Brain - Caudate (basal ganglia)	brain_caudate	No Hematolymphoid
dbGaP	phs000424.v8.p2	SRR1086561		Non-tumor RNA:Total RNA sample from Brain - Caudate (basal ganglia) of a human male participant in the dbGaP study "Genotype-Tissue Expression (GTEx)"	Brain - Caudate (basal ganglia)	brain_caudate	No Hematolymphoid
dbGaP	phs000424.v8.p2	SRR1312103		Non-tumor RNA:Total RNA sample from Brain - Caudate (basal ganglia) of a human male participant in the dbGaP study "Genotype-Tissue Expression (GTEx)"	Brain - Caudate (basal ganglia)	brain_caudate	No Hematolymphoid
dbGaP	phs000424.v8.p2	SRR1314767		Non-tumor RNA:Total RNA sample from Brain - Caudate (basal ganglia) of a human male participant in the dbGaP study "Genotype-Tissue Expression (GTEx)"	Brain - Caudate (basal ganglia)	brain_caudate	No Hematolymphoid
dbGaP	phs000424.v8.p2	SRR1315761		Non-tumor RNA:Total RNA sample from Brain - Caudate (basal ganglia) of a human male participant in the dbGaP study "Genotype-Tissue Expression (GTEx)"	Brain - Caudate (basal ganglia)	brain_caudate	No Hematolymphoid
dbGaP	phs000424.v8.p2	SRR1319019		Non-tumor RNA:Total RNA sample from Brain - Caudate (basal ganglia) of a human male participant in the dbGaP study "Genotype-Tissue Expression (GTEx)"	Brain - Caudate (basal ganglia)	brain_caudate	No Hematolymphoid
dbGaP	phs000424.v8.p2	SRR1319136		Non-tumor RNA:Total RNA sample from Brain - Caudate (basal ganglia) of a human male participant in the dbGaP study "Genotype-Tissue Expression (GTEx)"	Brain - Caudate (basal ganglia)	brain_caudate	No Hematolymphoid
dbGaP	phs000424.v8.p2	SRR1320560		Non-tumor RNA:Total RNA sample from Brain - Caudate (basal ganglia) of a human male participant in the dbGaP study "Genotype-Tissue Expression (GTEx)"	Brain - Caudate (basal ganglia)	brain_caudate	No Hematolymphoid
dbGaP	phs000424.v8.p2	SRR1321786		Non-tumor RNA:Total RNA sample from Brain - Caudate (basal ganglia) of a human male participant in the dbGaP study "Genotype-Tissue Expression (GTEx)"	Brain - Caudate (basal ganglia)	brain_caudate	No Hematolymphoid
dbGaP	phs000424.v8.p2	SRR1329377		Non-tumor RNA:Total RNA sample from Brain - Caudate (basal ganglia) of a human male participant in the dbGaP study "Genotype-Tissue Expression (GTEx)"	Brain - Caudate (basal ganglia)	brain_caudate	No Hematolymphoid
dbGaP	phs000424.v8.p2	SRR598428		Non-tumor RNA:Total RNA sample from Brain - Caudate (basal ganglia) of a human female participant in the dbGaP study "Genotype-Tissue Expression (GTEx)"	Brain - Caudate (basal ganglia)	brain_caudate	No Hematolymphoid
dbGaP	phs000424.v8.p2	SRR598638		Non-tumor RNA:Total RNA sample from Brain - Caudate (basal ganglia) of a human male participant in the dbGaP study "Genotype-Tissue Expression (GTEx)"	Brain - Caudate (basal ganglia)	brain_caudate	No Hematolymphoid
dbGaP	phs000424.v8.p2	SRR599192		Non-tumor RNA:Total RNA sample from Brain - Caudate (basal ganglia) of a human female participant in the dbGaP study "Genotype-Tissue Expression (GTEx)"	Brain - Caudate (basal ganglia)	brain_caudate	No Hematolymphoid
dbGaP	phs000424.v8.p2	SRR602271		Non-tumor RNA:Total RNA sample from Brain - Caudate (basal ganglia) of a human female participant in the dbGaP study "Genotype-Tissue Expression (GTEx)"	Brain - Caudate (basal ganglia)	brain_caudate	No Hematolymphoid
dbGaP	phs000424.v8.p2	SRR602622		Non-tumor RNA:Total RNA sample from Brain - Caudate (basal ganglia) of a human male participant in the dbGaP study "Genotype-Tissue Expression (GTEx)"	Brain - Caudate (basal ganglia)	brain_caudate	No Hematolymphoid
dbGaP	phs000424.v8.p2	SRR602839		Non-tumor RNA:Total RNA sample from Brain - Caudate (basal ganglia) of a human male participant in the dbGaP study "Genotype-Tissue Expression (GTEx)"	Brain - Caudate (basal ganglia)	brain_caudate	No Hematolymphoid
dbGaP	phs000424.v8.p2	SRR603752		Non-tumor RNA:Total RNA sample from Brain - Caudate (basal ganglia) of a human male participant in the dbGaP study "Genotype-Tissue Expression (GTEx)"	Brain - Caudate (basal ganglia)	brain_caudate	No Hematolymphoid
dbGaP	phs000424.v8.p2	SRR604366		Non-tumor RNA:Total RNA sample from Brain - Caudate (basal ganglia) of a human male participant in the dbGaP study "Genotype-Tissue Expression (GTEx)"	Brain - Caudate (basal ganglia)	brain_caudate	No Hematolymphoid
dbGaP	phs000424.v8.p2	SRR607406		Non-tumor RNA:Total RNA sample from Brain - Caudate (basal ganglia) of a human female participant in the dbGaP study "Genotype-Tissue Expression (GTEx)"	Brain - Caudate (basal ganglia)	brain_caudate	No Hematolymphoid
dbGaP	phs000424.v8.p2	SRR607611		Non-tumor RNA:Total RNA sample from Brain - Caudate (basal ganglia) of a human female participant in the dbGaP study "Genotype-Tissue Expression (GTEx)"	Brain - Caudate (basal ganglia)	brain_caudate	No Hematolymphoid
dbGaP	phs000424.v8.p2	SRR607647		Non-tumor RNA:Total RNA sample from Brain - Caudate (basal ganglia) of a human female participant in the dbGaP study "Genotype-Tissue Expression (GTEx)"	Brain - Caudate (basal ganglia)	brain_caudate	No Hematolymphoid
dbGaP	phs000424.v8.p2	SRR608174		Non-tumor RNA:Total RNA sample from Brain - Caudate (basal ganglia) of a human male participant in the dbGaP study "Genotype-Tissue Expression (GTEx)"	Brain - Caudate (basal ganglia)	brain_caudate	No Hematolymphoid
dbGaP	phs000424.v8.p2	SRR612380		Non-tumor RNA:Total RNA sample from Brain - Caudate (basal ganglia) of a human female participant in the dbGaP study "Genotype-Tissue Expression (GTEx)"	Brain - Caudate (basal ganglia)	brain_caudate	No Hematolymphoid
dbGaP	phs000424.v8.p2	SRR612899		Non-tumor RNA:Total RNA sample from Brain - Caudate (basal ganglia) of a human male participant in the dbGaP study "Genotype-Tissue Expression (GTEx)"	Brain - Caudate (basal ganglia)	brain_caudate	No Hematolymphoid
dbGaP	phs000424.v8.p2	SRR613090		Non-tumor RNA:Total RNA sample from Brain - Caudate (basal ganglia) of a human female participant in the dbGaP study "Genotype-Tissue Expression (GTEx)"	Brain - Caudate (basal ganglia)	brain_caudate	No Hematolymphoid
dbGaP	phs000424.v8.p2	SRR614479		Non-tumor RNA:Total RNA sample from Brain - Caudate (basal ganglia) of a human female participant in the dbGaP study "Genotype-Tissue Expression (GTEx)"	Brain - Caudate (basal ganglia)	brain_caudate	No Hematolymphoid
dbGaP	phs000424.v8.p2	SRR615096		Non-tumor RNA:Total RNA sample from Brain - Caudate (basal ganglia) of a human male participant in the dbGaP study "Genotype-Tissue Expression (GTEx)"	Brain - Caudate (basal ganglia)	brain_caudate	No Hematolymphoid
dbGaP	phs000424.v8.p2	SRR615141		Non-tumor RNA:Total RNA sample from Brain - Caudate (basal ganglia) of a human male participant in the dbGaP study "Genotype-Tissue Expression (GTEx)"	Brain - Caudate (basal ganglia)	brain_caudate	No Hematolymphoid
dbGaP	phs000424.v8.p2	SRR655555		Non-tumor RNA:Total RNA sample from Brain - Caudate (basal ganglia) of a human male participant in the dbGaP study "Genotype-Tissue Expression (GTEx)"	Brain - Caudate (basal ganglia)	brain_caudate	No Hematolymphoid
dbGaP	phs000424.v8.p2	SRR656552		Non-tumor RNA:Total RNA sample from Brain - Caudate (basal ganglia) of a human male participant in the dbGaP study "Genotype-Tissue Expression (GTEx)"	Brain - Caudate (basal ganglia)	brain_caudate	No Hematolymphoid
dbGaP	phs000424.v8.p2	SRR657587		Non-tumor RNA:Total RNA sample from Brain - Caudate (basal ganglia) of a human male participant in the dbGaP study "Genotype-Tissue Expression (GTEx)"	Brain - Caudate (basal ganglia)	brain_caudate	No Hematolymphoid
dbGaP	phs000424.v8.p2	SRR657731		Non-tumor RNA:Total RNA sample from Brain - Caudate (basal ganglia) of a human female participant in the dbGaP study "Genotype-Tissue Expression (GTEx)"	Brain - Caudate (basal ganglia)	brain_caudate	No Hematolymphoid
dbGaP	phs000424.v8.p2	SRR658645		Non-tumor RNA:Total RNA sample from Brain - Caudate (basal ganglia) of a human male participant in the dbGaP study "Genotype-Tissue Expression (GTEx)"	Brain - Caudate (basal ganglia)	brain_caudate	No Hematolymphoid
dbGaP	phs000424.v8.p2	SRR661325		Non-tumor RNA:Total RNA sample from Brain - Caudate (basal ganglia) of a human female participant in the dbGaP study "Genotype-Tissue Expression (GTEx)"	Brain - Caudate (basal ganglia)	brain_caudate	No Hematolymphoid
dbGaP	phs000424.v8.p2	SRR662689		Non-tumor RNA:Total RNA sample from Brain - Caudate (basal ganglia) of a human male participant in the dbGaP study "Genotype-Tissue Expression (GTEx)"	Brain - Caudate (basal ganglia)	brain_caudate	No Hematolymphoid
dbGaP	phs000424.v8.p2	SRR662725		Non-tumor RNA:Total RNA sample from Brain - Caudate (basal ganglia) of a human female participant in the dbGaP study "Genotype-Tissue Expression (GTEx)"	Brain - Caudate (basal ganglia)	brain_caudate	No Hematolymphoid
dbGaP	phs000424.v8.p2	SRR663261		Non-tumor RNA:Total RNA sample from Brain - Caudate (basal ganglia) of a human male participant in the dbGaP study "Genotype-Tissue Expression (GTEx)"	Brain - Caudate (basal ganglia)	brain_caudate	No Hematolymphoid
dbGaP	phs000424.v8.p2	SRR665298		Non-tumor RNA:Total RNA sample from Brain - Caudate (basal ganglia) of a human male participant in the dbGaP study "Genotype-Tissue Expression (GTEx)"	Brain - Caudate (basal ganglia)	brain_caudate	No Hematolymphoid
dbGaP	phs000424.v8.p2	SRR665393		Non-tumor RNA:Total RNA sample from Brain - Caudate (basal ganglia) of a human male participant in the dbGaP study "Genotype-Tissue Expression (GTEx)"	Brain - Caudate (basal ganglia)	brain_caudate	No Hematolymphoid
dbGaP	phs000424.v8.p2	SRR816721		Non-tumor RNA:Total RNA sample from Brain - Caudate (basal ganglia) of a human male participant in the dbGaP study "Genotype-Tissue Expression (GTEx)"	Brain - Caudate (basal ganglia)	brain_caudate	No Hematolymphoid
dbGaP	phs000424.v8.p2	SRR817927		Non-tumor RNA:Total RNA sample from Brain - Caudate (basal ganglia) of a human female participant in the dbGaP study "Genotype-Tissue Expression (GTEx)"	Brain - Caudate (basal ganglia)	brain_caudate	No Hematolymphoid
dbGaP	phs000424.v8.p2	SRR818057		Non-tumor RNA:Total RNA sample from Brain - Caudate (basal ganglia) of a human male participant in the dbGaP study "Genotype-Tissue Expression (GTEx)"	Brain - Caudate (basal ganglia)	brain_caudate	No Hematolymphoid
dbGaP	phs000424.v8.p2	SRR818110		Non-tumor RNA:Total RNA sample from Brain - Caudate (basal ganglia) of a human male participant in the dbGaP study "Genotype-Tissue Expression (GTEx)"	Brain - Caudate (basal ganglia)	brain_caudate	No Hematolymphoid
dbGaP	phs000424.v8.p2	SRR818396		Non-tumor RNA:Total RNA sample from Brain - Caudate (basal ganglia) of a human male participant in the dbGaP study "Genotype-Tissue Expression (GTEx)"	Brain - Caudate (basal ganglia)	brain_caudate	No Hematolymphoid
dbGaP	phs000424.v8.p2	SRR819946		Non-tumor RNA:Total RNA sample from Brain - Caudate (basal ganglia) of a human female participant in the dbGaP study "Genotype-Tissue Expression (GTEx)"	Brain - Caudate (basal ganglia)	brain_caudate	No Hematolymphoid
dbGaP	phs000424.v8.p2	SRR820133		Non-tumor RNA:Total RNA sample from Brain - Caudate (basal ganglia) of a human female participant in the dbGaP study "Genotype-Tissue Expression (GTEx)"	Brain - Caudate (basal ganglia)	brain_caudate	No Hematolymphoid
dbGaP	phs000424.v8.p2	SRR820292		Non-tumor RNA:Total RNA sample from Brain - Caudate (basal ganglia) of a human male participant in the dbGaP study "Genotype-Tissue Expression (GTEx)"	Brain - Caudate (basal ganglia)	brain_caudate	No Hematolymphoid
dbGaP	phs000424.v8.p2	SRR821434		Non-tumor RNA:Total RNA sample from Brain - Caudate (basal ganglia) of a human male participant in the dbGaP study "Genotype-Tissue Expression (GTEx)"	Brain - Caudate (basal ganglia)	brain_caudate	No Hematolymphoid
dbGaP	phs000424.v8.p2	SRR1074164		Non-tumor RNA:Total RNA sample from Brain - Cerebellar Hemisphere of a human male participant in the dbGaP study "Genotype-Tissue Expression (GTEx)"	Brain - Cerebellar Hemisphere	brain_cerebellar_hemisphere	No Hematolymphoid
dbGaP	phs000424.v8.p2	SRR1080927		Non-tumor RNA:Total RNA sample from Brain - Cerebellar Hemisphere of a human male participant in the dbGaP study "Genotype-Tissue Expression (GTEx)"	Brain - Cerebellar Hemisphere	brain_cerebellar_hemisphere	No Hematolymphoid
dbGaP	phs000424.v8.p2	SRR1092797		Non-tumor RNA:Total RNA sample from Brain - Cerebellar Hemisphere of a human male participant in the dbGaP study "Genotype-Tissue Expression (GTEx)"	Brain - Cerebellar Hemisphere	brain_cerebellar_hemisphere	No Hematolymphoid
dbGaP	phs000424.v8.p2	SRR1097392		Non-tumor RNA:Total RNA sample from Brain - Cerebellar Hemisphere of a human male participant in the dbGaP study "Genotype-Tissue Expression (GTEx)"	Brain - Cerebellar Hemisphere	brain_cerebellar_hemisphere	No Hematolymphoid
dbGaP	phs000424.v8.p2	SRR1097752		Non-tumor RNA:Total RNA sample from Brain - Cerebellar Hemisphere of a human male participant in the dbGaP study "Genotype-Tissue Expression (GTEx)"	Brain - Cerebellar Hemisphere	brain_cerebellar_hemisphere	No Hematolymphoid
dbGaP	phs000424.v8.p2	SRR1098519		Non-tumor RNA:Total RNA sample from Brain - Cerebellar Hemisphere of a human male participant in the dbGaP study "Genotype-Tissue Expression (GTEx)"	Brain - Cerebellar Hemisphere	brain_cerebellar_hemisphere	No Hematolymphoid
dbGaP	phs000424.v8.p2	SRR1100872		Non-tumor RNA:Total RNA sample from Brain - Cerebellar Hemisphere of a human male participant in the dbGaP study "Genotype-Tissue Expression (GTEx)"	Brain - Cerebellar Hemisphere	brain_cerebellar_hemisphere	No Hematolymphoid
dbGaP	phs000424.v8.p2	SRR1315799		Non-tumor RNA:Total RNA sample from Brain - Cerebellar Hemisphere of a human male participant in the dbGaP study "Genotype-Tissue Expression (GTEx)"	Brain - Cerebellar Hemisphere	brain_cerebellar_hemisphere	No Hematolymphoid
dbGaP	phs000424.v8.p2	SRR1315842		Non-tumor RNA:Total RNA sample from Brain - Cerebellar Hemisphere of a human male participant in the dbGaP study "Genotype-Tissue Expression (GTEx)"	Brain - Cerebellar Hemisphere	brain_cerebellar_hemisphere	No Hematolymphoid
dbGaP	phs000424.v8.p2	SRR1316874		Non-tumor RNA:Total RNA sample from Brain - Cerebellar Hemisphere of a human male participant in the dbGaP study "Genotype-Tissue Expression (GTEx)"	Brain - Cerebellar Hemisphere	brain_cerebellar_hemisphere	No Hematolymphoid
dbGaP	phs000424.v8.p2	SRR1317323		Non-tumor RNA:Total RNA sample from Brain - Cerebellar Hemisphere of a human male participant in the dbGaP study "Genotype-Tissue Expression (GTEx)"	Brain - Cerebellar Hemisphere	brain_cerebellar_hemisphere	No Hematolymphoid
dbGaP	phs000424.v8.p2	SRR1317808		Non-tumor RNA:Total RNA sample from Brain - Cerebellar Hemisphere of a human female participant in the dbGaP study "Genotype-Tissue Expression (GTEx)"	Brain - Cerebellar Hemisphere	brain_cerebellar_hemisphere	No Hematolymphoid
dbGaP	phs000424.v8.p2	SRR1321244		Non-tumor RNA:Total RNA sample from Brain - Cerebellar Hemisphere of a human male participant in the dbGaP study "Genotype-Tissue Expression (GTEx)"	Brain - Cerebellar Hemisphere	brain_cerebellar_hemisphere	No Hematolymphoid
dbGaP	phs000424.v8.p2	SRR1322270		Non-tumor RNA:Total RNA sample from Brain - Cerebellar Hemisphere of a human female participant in the dbGaP study "Genotype-Tissue Expression (GTEx)"	Brain - Cerebellar Hemisphere	brain_cerebellar_hemisphere	No Hematolymphoid
dbGaP	phs000424.v8.p2	SRR1325665		Non-tumor RNA:Total RNA sample from Brain - Cerebellar Hemisphere of a human male participant in the dbGaP study "Genotype-Tissue Expression (GTEx)"	Brain - Cerebellar Hemisphere	brain_cerebellar_hemisphere	No Hematolymphoid
dbGaP	phs000424.v8.p2	SRR1327975		Non-tumor RNA:Total RNA sample from Brain - Cerebellar Hemisphere of a human male participant in the dbGaP study "Genotype-Tissue Expression (GTEx)"	Brain - Cerebellar Hemisphere	brain_cerebellar_hemisphere	No Hematolymphoid
dbGaP	phs000424.v8.p2	SRR1335029		Non-tumor RNA:Total RNA sample from Brain - Cerebellar Hemisphere of a human male participant in the dbGaP study "Genotype-Tissue Expression (GTEx)"	Brain - Cerebellar Hemisphere	brain_cerebellar_hemisphere	No Hematolymphoid
dbGaP	phs000424.v8.p2	SRR1338323		Non-tumor RNA:Total RNA sample from Brain - Cerebellar Hemisphere of a human female participant in the dbGaP study "Genotype-Tissue Expression (GTEx)"	Brain - Cerebellar Hemisphere	brain_cerebellar_hemisphere	No Hematolymphoid
dbGaP	phs000424.v8.p2	SRR1340420		Non-tumor RNA:Total RNA sample from Brain - Cerebellar Hemisphere of a human female participant in the dbGaP study "Genotype-Tissue Expression (GTEx)"	Brain - Cerebellar Hemisphere	brain_cerebellar_hemisphere	No Hematolymphoid
dbGaP	phs000424.v8.p2	SRR1343115		Non-tumor RNA:Total RNA sample from Brain - Cerebellar Hemisphere of a human male participant in the dbGaP study "Genotype-Tissue Expression (GTEx)"	Brain - Cerebellar Hemisphere	brain_cerebellar_hemisphere	No Hematolymphoid
dbGaP	phs000424.v8.p2	SRR1348446		Non-tumor RNA:Total RNA sample from Brain - Cerebellar Hemisphere of a human male participant in the dbGaP study "Genotype-Tissue Expression (GTEx)"	Brain - Cerebellar Hemisphere	brain_cerebellar_hemisphere	No Hematolymphoid
dbGaP	phs000424.v8.p2	SRR1350220		Non-tumor RNA:Total RNA sample from Brain - Cerebellar Hemisphere of a human male participant in the dbGaP study "Genotype-Tissue Expression (GTEx)"	Brain - Cerebellar Hemisphere	brain_cerebellar_hemisphere	No Hematolymphoid
dbGaP	phs000424.v8.p2	SRR1351325		Non-tumor RNA:Total RNA sample from Brain - Cerebellar Hemisphere of a human male participant in the dbGaP study "Genotype-Tissue Expression (GTEx)"	Brain - Cerebellar Hemisphere	brain_cerebellar_hemisphere	No Hematolymphoid
dbGaP	phs000424.v8.p2	SRR1355061		Non-tumor RNA:Total RNA sample from Brain - Cerebellar Hemisphere of a human male participant in the dbGaP study "Genotype-Tissue Expression (GTEx)"	Brain - Cerebellar Hemisphere	brain_cerebellar_hemisphere	No Hematolymphoid
dbGaP	phs000424.v8.p2	SRR598533		Non-tumor RNA:Total RNA sample from Brain - Cerebellar Hemisphere of a human female participant in the dbGaP study "Genotype-Tissue Expression (GTEx)"	Brain - Cerebellar Hemisphere	brain_cerebellar_hemisphere	No Hematolymphoid
dbGaP	phs000424.v8.p2	SRR599225		Non-tumor RNA:Total RNA sample from Brain - Cerebellar Hemisphere of a human male participant in the dbGaP study "Genotype-Tissue Expression (GTEx)"	Brain - Cerebellar Hemisphere	brain_cerebellar_hemisphere	No Hematolymphoid
dbGaP	phs000424.v8.p2	SRR600754		Non-tumor RNA:Total RNA sample from Brain - Cerebellar Hemisphere of a human female participant in the dbGaP study "Genotype-Tissue Expression (GTEx)"	Brain - Cerebellar Hemisphere	brain_cerebellar_hemisphere	No Hematolymphoid
dbGaP	phs000424.v8.p2	SRR600957		Non-tumor RNA:Total RNA sample from Brain - Cerebellar Hemisphere of a human female participant in the dbGaP study "Genotype-Tissue Expression (GTEx)"	Brain - Cerebellar Hemisphere	brain_cerebellar_hemisphere	No Hematolymphoid
dbGaP	phs000424.v8.p2	SRR603596		Non-tumor RNA:Total RNA sample from Brain - Cerebellar Hemisphere of a human male participant in the dbGaP study "Genotype-Tissue Expression (GTEx)"	Brain - Cerebellar Hemisphere	brain_cerebellar_hemisphere	No Hematolymphoid
dbGaP	phs000424.v8.p2	SRR604098		Non-tumor RNA:Total RNA sample from Brain - Cerebellar Hemisphere of a human male participant in the dbGaP study "Genotype-Tissue Expression (GTEx)"	Brain - Cerebellar Hemisphere	brain_cerebellar_hemisphere	No Hematolymphoid
dbGaP	phs000424.v8.p2	SRR607887		Non-tumor RNA:Total RNA sample from Brain - Cerebellar Hemisphere of a human male participant in the dbGaP study "Genotype-Tissue Expression (GTEx)"	Brain - Cerebellar Hemisphere	brain_cerebellar_hemisphere	No Hematolymphoid
dbGaP	phs000424.v8.p2	SRR608718		Non-tumor RNA:Total RNA sample from Brain - Cerebellar Hemisphere of a human female participant in the dbGaP study "Genotype-Tissue Expression (GTEx)"	Brain - Cerebellar Hemisphere	brain_cerebellar_hemisphere	No Hematolymphoid
dbGaP	phs000424.v8.p2	SRR613498		Non-tumor RNA:Total RNA sample from Brain - Cerebellar Hemisphere of a human male participant in the dbGaP study "Genotype-Tissue Expression (GTEx)"	Brain - Cerebellar Hemisphere	brain_cerebellar_hemisphere	No Hematolymphoid
dbGaP	phs000424.v8.p2	SRR614323		Non-tumor RNA:Total RNA sample from Brain - Cerebellar Hemisphere of a human male participant in the dbGaP study "Genotype-Tissue Expression (GTEx)"	Brain - Cerebellar Hemisphere	brain_cerebellar_hemisphere	No Hematolymphoid
dbGaP	phs000424.v8.p2	SRR615599		Non-tumor RNA:Total RNA sample from Brain - Cerebellar Hemisphere of a human male participant in the dbGaP study "Genotype-Tissue Expression (GTEx)"	Brain - Cerebellar Hemisphere	brain_cerebellar_hemisphere	No Hematolymphoid
dbGaP	phs000424.v8.p2	SRR615766		Non-tumor RNA:Total RNA sample from Brain - Cerebellar Hemisphere of a human female participant in the dbGaP study "Genotype-Tissue Expression (GTEx)"	Brain - Cerebellar Hemisphere	brain_cerebellar_hemisphere	No Hematolymphoid
dbGaP	phs000424.v8.p2	SRR655375		Non-tumor RNA:Total RNA sample from Brain - Cerebellar Hemisphere of a human female participant in the dbGaP study "Genotype-Tissue Expression (GTEx)"	Brain - Cerebellar Hemisphere	brain_cerebellar_hemisphere	No Hematolymphoid
dbGaP	phs000424.v8.p2	SRR655684		Non-tumor RNA:Total RNA sample from Brain - Cerebellar Hemisphere of a human male participant in the dbGaP study "Genotype-Tissue Expression (GTEx)"	Brain - Cerebellar Hemisphere	brain_cerebellar_hemisphere	No Hematolymphoid
dbGaP	phs000424.v8.p2	SRR656179		Non-tumor RNA:Total RNA sample from Brain - Cerebellar Hemisphere of a human female participant in the dbGaP study "Genotype-Tissue Expression (GTEx)"	Brain - Cerebellar Hemisphere	brain_cerebellar_hemisphere	No Hematolymphoid
dbGaP	phs000424.v8.p2	SRR660498		Non-tumor RNA:Total RNA sample from Brain - Cerebellar Hemisphere of a human male participant in the dbGaP study "Genotype-Tissue Expression (GTEx)"	Brain - Cerebellar Hemisphere	brain_cerebellar_hemisphere	No Hematolymphoid
dbGaP	phs000424.v8.p2	SRR660812		Non-tumor RNA:Total RNA sample from Brain - Cerebellar Hemisphere of a human male participant in the dbGaP study "Genotype-Tissue Expression (GTEx)"	Brain - Cerebellar Hemisphere	brain_cerebellar_hemisphere	No Hematolymphoid
dbGaP	phs000424.v8.p2	SRR661290		Non-tumor RNA:Total RNA sample from Brain - Cerebellar Hemisphere of a human female participant in the dbGaP study "Genotype-Tissue Expression (GTEx)"	Brain - Cerebellar Hemisphere	brain_cerebellar_hemisphere	No Hematolymphoid
dbGaP	phs000424.v8.p2	SRR662342		Non-tumor RNA:Total RNA sample from Brain - Cerebellar Hemisphere of a human male participant in the dbGaP study "Genotype-Tissue Expression (GTEx)"	Brain - Cerebellar Hemisphere	brain_cerebellar_hemisphere	No Hematolymphoid
dbGaP	phs000424.v8.p2	SRR662570		Non-tumor RNA:Total RNA sample from Brain - Cerebellar Hemisphere of a human male participant in the dbGaP study "Genotype-Tissue Expression (GTEx)"	Brain - Cerebellar Hemisphere	brain_cerebellar_hemisphere	No Hematolymphoid
dbGaP	phs000424.v8.p2	SRR662799		Non-tumor RNA:Total RNA sample from Brain - Cerebellar Hemisphere of a human male participant in the dbGaP study "Genotype-Tissue Expression (GTEx)"	Brain - Cerebellar Hemisphere	brain_cerebellar_hemisphere	No Hematolymphoid
dbGaP	phs000424.v8.p2	SRR664819		Non-tumor RNA:Total RNA sample from Brain - Cerebellar Hemisphere of a human male participant in the dbGaP study "Genotype-Tissue Expression (GTEx)"	Brain - Cerebellar Hemisphere	brain_cerebellar_hemisphere	No Hematolymphoid
dbGaP	phs000424.v8.p2	SRR818188		Non-tumor RNA:Total RNA sample from Brain - Cerebellar Hemisphere of a human male participant in the dbGaP study "Genotype-Tissue Expression (GTEx)"	Brain - Cerebellar Hemisphere	brain_cerebellar_hemisphere	No Hematolymphoid
dbGaP	phs000424.v8.p2	SRR819999		Non-tumor RNA:Total RNA sample from Brain - Cerebellar Hemisphere of a human male participant in the dbGaP study "Genotype-Tissue Expression (GTEx)"	Brain - Cerebellar Hemisphere	brain_cerebellar_hemisphere	No Hematolymphoid
dbGaP	phs000424.v8.p2	SRR820107		Non-tumor RNA:Total RNA sample from Brain - Cerebellar Hemisphere of a human male participant in the dbGaP study "Genotype-Tissue Expression (GTEx)"	Brain - Cerebellar Hemisphere	brain_cerebellar_hemisphere	No Hematolymphoid
dbGaP	phs000424.v8.p2	SRR821468		Non-tumor RNA:Total RNA sample from Brain - Cerebellar Hemisphere of a human female participant in the dbGaP study "Genotype-Tissue Expression (GTEx)"	Brain - Cerebellar Hemisphere	brain_cerebellar_hemisphere	No Hematolymphoid
dbGaP	phs000424.v8.p2	SRR1069188		Non-tumor RNA:Total RNA sample from Brain - Cerebellum of a human male participant in the dbGaP study "Genotype-Tissue Expression (GTEx)"	Brain - Cerebellum	brain_cerebellum	No Hematolymphoid
dbGaP	phs000424.v8.p2	SRR1086680		Non-tumor RNA:Total RNA sample from Brain - Cerebellum of a human male participant in the dbGaP study "Genotype-Tissue Expression (GTEx)"	Brain - Cerebellum	brain_cerebellum	No Hematolymphoid
dbGaP	phs000424.v8.p2	SRR1093527		Non-tumor RNA:Total RNA sample from Brain - Cerebellum of a human male participant in the dbGaP study "Genotype-Tissue Expression (GTEx)"	Brain - Cerebellum	brain_cerebellum	No Hematolymphoid
dbGaP	phs000424.v8.p2	SRR1307770		Non-tumor RNA:Total RNA sample from Brain - Cerebellum of a human male participant in the dbGaP study "Genotype-Tissue Expression (GTEx)"	Brain - Cerebellum	brain_cerebellum	No Hematolymphoid
dbGaP	phs000424.v8.p2	SRR1311771		Non-tumor RNA:Total RNA sample from Brain - Cerebellum of a human male participant in the dbGaP study "Genotype-Tissue Expression (GTEx)"	Brain - Cerebellum	brain_cerebellum	No Hematolymphoid
dbGaP	phs000424.v8.p2	SRR1314187		Non-tumor RNA:Total RNA sample from Brain - Cerebellum of a human female participant in the dbGaP study "Genotype-Tissue Expression (GTEx)"	Brain - Cerebellum	brain_cerebellum	No Hematolymphoid
dbGaP	phs000424.v8.p2	SRR1318407		Non-tumor RNA:Total RNA sample from Brain - Cerebellum of a human male participant in the dbGaP study "Genotype-Tissue Expression (GTEx)"	Brain - Cerebellum	brain_cerebellum	No Hematolymphoid
dbGaP	phs000424.v8.p2	SRR1319672		Non-tumor RNA:Total RNA sample from Brain - Cerebellum of a human female participant in the dbGaP study "Genotype-Tissue Expression (GTEx)"	Brain - Cerebellum	brain_cerebellum	No Hematolymphoid
dbGaP	phs000424.v8.p2	SRR1320093		Non-tumor RNA:Total RNA sample from Brain - Cerebellum of a human male participant in the dbGaP study "Genotype-Tissue Expression (GTEx)"	Brain - Cerebellum	brain_cerebellum	No Hematolymphoid
dbGaP	phs000424.v8.p2	SRR1322010		Non-tumor RNA:Total RNA sample from Brain - Cerebellum of a human female participant in the dbGaP study "Genotype-Tissue Expression (GTEx)"	Brain - Cerebellum	brain_cerebellum	No Hematolymphoid
dbGaP	phs000424.v8.p2	SRR1322163		Non-tumor RNA:Total RNA sample from Brain - Cerebellum of a human female participant in the dbGaP study "Genotype-Tissue Expression (GTEx)"	Brain - Cerebellum	brain_cerebellum	No Hematolymphoid
dbGaP	phs000424.v8.p2	SRR1322291		Non-tumor RNA:Total RNA sample from Brain - Cerebellum of a human male participant in the dbGaP study "Genotype-Tissue Expression (GTEx)"	Brain - Cerebellum	brain_cerebellum	No Hematolymphoid
dbGaP	phs000424.v8.p2	SRR598009		Non-tumor RNA:Total RNA sample from Brain - Cerebellum of a human female participant in the dbGaP study "Genotype-Tissue Expression (GTEx)"	Brain - Cerebellum	brain_cerebellum	No Hematolymphoid
dbGaP	phs000424.v8.p2	SRR598396		Non-tumor RNA:Total RNA sample from Brain - Cerebellum of a human male participant in the dbGaP study "Genotype-Tissue Expression (GTEx)"	Brain - Cerebellum	brain_cerebellum	No Hematolymphoid
dbGaP	phs000424.v8.p2	SRR600876		Non-tumor RNA:Total RNA sample from Brain - Cerebellum of a human female participant in the dbGaP study "Genotype-Tissue Expression (GTEx)"	Brain - Cerebellum	brain_cerebellum	No Hematolymphoid
dbGaP	phs000424.v8.p2	SRR601098		Non-tumor RNA:Total RNA sample from Brain - Cerebellum of a human female participant in the dbGaP study "Genotype-Tissue Expression (GTEx)"	Brain - Cerebellum	brain_cerebellum	No Hematolymphoid
dbGaP	phs000424.v8.p2	SRR602753		Non-tumor RNA:Total RNA sample from Brain - Cerebellum of a human female participant in the dbGaP study "Genotype-Tissue Expression (GTEx)"	Brain - Cerebellum	brain_cerebellum	No Hematolymphoid
dbGaP	phs000424.v8.p2	SRR604146		Non-tumor RNA:Total RNA sample from Brain - Cerebellum of a human male participant in the dbGaP study "Genotype-Tissue Expression (GTEx)"	Brain - Cerebellum	brain_cerebellum	No Hematolymphoid
dbGaP	phs000424.v8.p2	SRR607311		Non-tumor RNA:Total RNA sample from Brain - Cerebellum of a human male participant in the dbGaP study "Genotype-Tissue Expression (GTEx)"	Brain - Cerebellum	brain_cerebellum	No Hematolymphoid
dbGaP	phs000424.v8.p2	SRR607967		Non-tumor RNA:Total RNA sample from Brain - Cerebellum of a human female participant in the dbGaP study "Genotype-Tissue Expression (GTEx)"	Brain - Cerebellum	brain_cerebellum	No Hematolymphoid
dbGaP	phs000424.v8.p2	SRR612419		Non-tumor RNA:Total RNA sample from Brain - Cerebellum of a human female participant in the dbGaP study "Genotype-Tissue Expression (GTEx)"	Brain - Cerebellum	brain_cerebellum	No Hematolymphoid
dbGaP	phs000424.v8.p2	SRR613270		Non-tumor RNA:Total RNA sample from Brain - Cerebellum of a human male participant in the dbGaP study "Genotype-Tissue Expression (GTEx)"	Brain - Cerebellum	brain_cerebellum	No Hematolymphoid
dbGaP	phs000424.v8.p2	SRR613366		Non-tumor RNA:Total RNA sample from Brain - Cerebellum of a human female participant in the dbGaP study "Genotype-Tissue Expression (GTEx)"	Brain - Cerebellum	brain_cerebellum	No Hematolymphoid
dbGaP	phs000424.v8.p2	SRR613747		Non-tumor RNA:Total RNA sample from Brain - Cerebellum of a human female participant in the dbGaP study "Genotype-Tissue Expression (GTEx)"	Brain - Cerebellum	brain_cerebellum	No Hematolymphoid
dbGaP	phs000424.v8.p2	SRR614383		Non-tumor RNA:Total RNA sample from Brain - Cerebellum of a human male participant in the dbGaP study "Genotype-Tissue Expression (GTEx)"	Brain - Cerebellum	brain_cerebellum	No Hematolymphoid
dbGaP	phs000424.v8.p2	SRR615249		Non-tumor RNA:Total RNA sample from Brain - Cerebellum of a human female participant in the dbGaP study "Genotype-Tissue Expression (GTEx)"	Brain - Cerebellum	brain_cerebellum	No Hematolymphoid
dbGaP	phs000424.v8.p2	SRR627299		Non-tumor RNA:Total RNA sample from Brain - Cerebellum of a human female participant in the dbGaP study "Genotype-Tissue Expression (GTEx)"	Brain - Cerebellum	brain_cerebellum	No Hematolymphoid
dbGaP	phs000424.v8.p2	SRR627429		Non-tumor RNA:Total RNA sample from Brain - Cerebellum of a human female participant in the dbGaP study "Genotype-Tissue Expression (GTEx)"	Brain - Cerebellum	brain_cerebellum	No Hematolymphoid
dbGaP	phs000424.v8.p2	SRR627433		Non-tumor RNA:Total RNA sample from Brain - Cerebellum of a human male participant in the dbGaP study "Genotype-Tissue Expression (GTEx)"	Brain - Cerebellum	brain_cerebellum	No Hematolymphoid
dbGaP	phs000424.v8.p2	SRR627451		Non-tumor RNA:Total RNA sample from Brain - Cerebellum of a human male participant in the dbGaP study "Genotype-Tissue Expression (GTEx)"	Brain - Cerebellum	brain_cerebellum	No Hematolymphoid
dbGaP	phs000424.v8.p2	SRR627453		Non-tumor RNA:Total RNA sample from Brain - Cerebellum of a human male participant in the dbGaP study "Genotype-Tissue Expression (GTEx)"	Brain - Cerebellum	brain_cerebellum	No Hematolymphoid
dbGaP	phs000424.v8.p2	SRR627462		Non-tumor RNA:Total RNA sample from Brain - Cerebellum of a human male participant in the dbGaP study "Genotype-Tissue Expression (GTEx)"	Brain - Cerebellum	brain_cerebellum	No Hematolymphoid
dbGaP	phs000424.v8.p2	SRR655864		Non-tumor RNA:Total RNA sample from Brain - Cerebellum of a human female participant in the dbGaP study "Genotype-Tissue Expression (GTEx)"	Brain - Cerebellum	brain_cerebellum	No Hematolymphoid
dbGaP	phs000424.v8.p2	SRR657325		Non-tumor RNA:Total RNA sample from Brain - Cerebellum of a human male participant in the dbGaP study "Genotype-Tissue Expression (GTEx)"	Brain - Cerebellum	brain_cerebellum	No Hematolymphoid
dbGaP	phs000424.v8.p2	SRR657915		Non-tumor RNA:Total RNA sample from Brain - Cerebellum of a human male participant in the dbGaP study "Genotype-Tissue Expression (GTEx)"	Brain - Cerebellum	brain_cerebellum	No Hematolymphoid
dbGaP	phs000424.v8.p2	SRR657997		Non-tumor RNA:Total RNA sample from Brain - Cerebellum of a human female participant in the dbGaP study "Genotype-Tissue Expression (GTEx)"	Brain - Cerebellum	brain_cerebellum	No Hematolymphoid
dbGaP	phs000424.v8.p2	SRR658813		Non-tumor RNA:Total RNA sample from Brain - Cerebellum of a human female participant in the dbGaP study "Genotype-Tissue Expression (GTEx)"	Brain - Cerebellum	brain_cerebellum	No Hematolymphoid
dbGaP	phs000424.v8.p2	SRR659331		Non-tumor RNA:Total RNA sample from Brain - Cerebellum of a human male participant in the dbGaP study "Genotype-Tissue Expression (GTEx)"	Brain - Cerebellum	brain_cerebellum	No Hematolymphoid
dbGaP	phs000424.v8.p2	SRR659412		Non-tumor RNA:Total RNA sample from Brain - Cerebellum of a human male participant in the dbGaP study "Genotype-Tissue Expression (GTEx)"	Brain - Cerebellum	brain_cerebellum	No Hematolymphoid
dbGaP	phs000424.v8.p2	SRR662871		Non-tumor RNA:Total RNA sample from Brain - Cerebellum of a human male participant in the dbGaP study "Genotype-Tissue Expression (GTEx)"	Brain - Cerebellum	brain_cerebellum	No Hematolymphoid
dbGaP	phs000424.v8.p2	SRR663453		Non-tumor RNA:Total RNA sample from Brain - Cerebellum of a human female participant in the dbGaP study "Genotype-Tissue Expression (GTEx)"	Brain - Cerebellum	brain_cerebellum	No Hematolymphoid
dbGaP	phs000424.v8.p2	SRR663681		Non-tumor RNA:Total RNA sample from Brain - Cerebellum of a human male participant in the dbGaP study "Genotype-Tissue Expression (GTEx)"	Brain - Cerebellum	brain_cerebellum	No Hematolymphoid
dbGaP	phs000424.v8.p2	SRR807657		Non-tumor RNA:Total RNA sample from Brain - Cerebellum of a human male participant in the dbGaP study "Genotype-Tissue Expression (GTEx)"	Brain - Cerebellum	brain_cerebellum	No Hematolymphoid
dbGaP	phs000424.v8.p2	SRR810957		Non-tumor RNA:Total RNA sample from Brain - Cerebellum of a human female participant in the dbGaP study "Genotype-Tissue Expression (GTEx)"	Brain - Cerebellum	brain_cerebellum	No Hematolymphoid
dbGaP	phs000424.v8.p2	SRR814563		Non-tumor RNA:Total RNA sample from Brain - Cerebellum of a human male participant in the dbGaP study "Genotype-Tissue Expression (GTEx)"	Brain - Cerebellum	brain_cerebellum	No Hematolymphoid
dbGaP	phs000424.v8.p2	SRR815232		Non-tumor RNA:Total RNA sample from Brain - Cerebellum of a human female participant in the dbGaP study "Genotype-Tissue Expression (GTEx)"	Brain - Cerebellum	brain_cerebellum	No Hematolymphoid
dbGaP	phs000424.v8.p2	SRR816292		Non-tumor RNA:Total RNA sample from Brain - Cerebellum of a human male participant in the dbGaP study "Genotype-Tissue Expression (GTEx)"	Brain - Cerebellum	brain_cerebellum	No Hematolymphoid
dbGaP	phs000424.v8.p2	SRR817190		Non-tumor RNA:Total RNA sample from Brain - Cerebellum of a human male participant in the dbGaP study "Genotype-Tissue Expression (GTEx)"	Brain - Cerebellum	brain_cerebellum	No Hematolymphoid
dbGaP	phs000424.v8.p2	SRR817258		Non-tumor RNA:Total RNA sample from Brain - Cerebellum of a human male participant in the dbGaP study "Genotype-Tissue Expression (GTEx)"	Brain - Cerebellum	brain_cerebellum	No Hematolymphoid
dbGaP	phs000424.v8.p2	SRR820468		Non-tumor RNA:Total RNA sample from Brain - Cerebellum of a human male participant in the dbGaP study "Genotype-Tissue Expression (GTEx)"	Brain - Cerebellum	brain_cerebellum	No Hematolymphoid
dbGaP	phs000424.v8.p2	SRR1081741		Non-tumor RNA:Total RNA sample from Brain - Cortex of a human male participant in the dbGaP study "Genotype-Tissue Expression (GTEx)"	Brain - Cortex	brain_cortex	No Hematolymphoid
dbGaP	phs000424.v8.p2	SRR1082262		Non-tumor RNA:Total RNA sample from Brain - Cortex of a human male participant in the dbGaP study "Genotype-Tissue Expression (GTEx)"	Brain - Cortex	brain_cortex	No Hematolymphoid
dbGaP	phs000424.v8.p2	SRR1083632		Non-tumor RNA:Total RNA sample from Brain - Cortex of a human male participant in the dbGaP study "Genotype-Tissue Expression (GTEx)"	Brain - Cortex	brain_cortex	No Hematolymphoid
dbGaP	phs000424.v8.p2	SRR1085975		Non-tumor RNA:Total RNA sample from Brain - Cortex of a human male participant in the dbGaP study "Genotype-Tissue Expression (GTEx)"	Brain - Cortex	brain_cortex	No Hematolymphoid
dbGaP	phs000424.v8.p2	SRR1310008		Non-tumor RNA:Total RNA sample from Brain - Cortex of a human male participant in the dbGaP study "Genotype-Tissue Expression (GTEx)"	Brain - Cortex	brain_cortex	No Hematolymphoid
dbGaP	phs000424.v8.p2	SRR1310136		Non-tumor RNA:Total RNA sample from Brain - Cortex of a human male participant in the dbGaP study "Genotype-Tissue Expression (GTEx)"	Brain - Cortex	brain_cortex	No Hematolymphoid
dbGaP	phs000424.v8.p2	SRR1311400		Non-tumor RNA:Total RNA sample from Brain - Cortex of a human male participant in the dbGaP study "Genotype-Tissue Expression (GTEx)"	Brain - Cortex	brain_cortex	No Hematolymphoid
dbGaP	phs000424.v8.p2	SRR1311575		Non-tumor RNA:Total RNA sample from Brain - Cortex of a human female participant in the dbGaP study "Genotype-Tissue Expression (GTEx)"	Brain - Cortex	brain_cortex	No Hematolymphoid
dbGaP	phs000424.v8.p2	SRR1311794		Non-tumor RNA:Total RNA sample from Brain - Cortex of a human male participant in the dbGaP study "Genotype-Tissue Expression (GTEx)"	Brain - Cortex	brain_cortex	No Hematolymphoid
dbGaP	phs000424.v8.p2	SRR1312428		Non-tumor RNA:Total RNA sample from Brain - Cortex of a human male participant in the dbGaP study "Genotype-Tissue Expression (GTEx)"	Brain - Cortex	brain_cortex	No Hematolymphoid
dbGaP	phs000424.v8.p2	SRR1314958		Non-tumor RNA:Total RNA sample from Brain - Cortex of a human female participant in the dbGaP study "Genotype-Tissue Expression (GTEx)"	Brain - Cortex	brain_cortex	No Hematolymphoid
dbGaP	phs000424.v8.p2	SRR1315269		Non-tumor RNA:Total RNA sample from Brain - Cortex of a human male participant in the dbGaP study "Genotype-Tissue Expression (GTEx)"	Brain - Cortex	brain_cortex	No Hematolymphoid
dbGaP	phs000424.v8.p2	SRR1315866		Non-tumor RNA:Total RNA sample from Brain - Cortex of a human male participant in the dbGaP study "Genotype-Tissue Expression (GTEx)"	Brain - Cortex	brain_cortex	No Hematolymphoid
dbGaP	phs000424.v8.p2	SRR1316815		Non-tumor RNA:Total RNA sample from Brain - Cortex of a human male participant in the dbGaP study "Genotype-Tissue Expression (GTEx)"	Brain - Cortex	brain_cortex	No Hematolymphoid
dbGaP	phs000424.v8.p2	SRR1320280		Non-tumor RNA:Total RNA sample from Brain - Cortex of a human female participant in the dbGaP study "Genotype-Tissue Expression (GTEx)"	Brain - Cortex	brain_cortex	No Hematolymphoid
dbGaP	phs000424.v8.p2	SRR1323043		Non-tumor RNA:Total RNA sample from Brain - Cortex of a human female participant in the dbGaP study "Genotype-Tissue Expression (GTEx)"	Brain - Cortex	brain_cortex	No Hematolymphoid
dbGaP	phs000424.v8.p2	SRR1323746		Non-tumor RNA:Total RNA sample from Brain - Cortex of a human male participant in the dbGaP study "Genotype-Tissue Expression (GTEx)"	Brain - Cortex	brain_cortex	No Hematolymphoid
dbGaP	phs000424.v8.p2	SRR1324371		Non-tumor RNA:Total RNA sample from Brain - Cortex of a human male participant in the dbGaP study "Genotype-Tissue Expression (GTEx)"	Brain - Cortex	brain_cortex	No Hematolymphoid
dbGaP	phs000424.v8.p2	SRR1327593		Non-tumor RNA:Total RNA sample from Brain - Cortex of a human male participant in the dbGaP study "Genotype-Tissue Expression (GTEx)"	Brain - Cortex	brain_cortex	No Hematolymphoid
dbGaP	phs000424.v8.p2	SRR1328487		Non-tumor RNA:Total RNA sample from Brain - Cortex of a human female participant in the dbGaP study "Genotype-Tissue Expression (GTEx)"	Brain - Cortex	brain_cortex	No Hematolymphoid
dbGaP	phs000424.v8.p2	SRR598332		Non-tumor RNA:Total RNA sample from Brain - Cortex of a human male participant in the dbGaP study "Genotype-Tissue Expression (GTEx)"	Brain - Cortex	brain_cortex	No Hematolymphoid
dbGaP	phs000424.v8.p2	SRR601006		Non-tumor RNA:Total RNA sample from Brain - Cortex of a human female participant in the dbGaP study "Genotype-Tissue Expression (GTEx)"	Brain - Cortex	brain_cortex	No Hematolymphoid
dbGaP	phs000424.v8.p2	SRR601669		Non-tumor RNA:Total RNA sample from Brain - Cortex of a human male participant in the dbGaP study "Genotype-Tissue Expression (GTEx)"	Brain - Cortex	brain_cortex	No Hematolymphoid
dbGaP	phs000424.v8.p2	SRR602927		Non-tumor RNA:Total RNA sample from Brain - Cortex of a human female participant in the dbGaP study "Genotype-Tissue Expression (GTEx)"	Brain - Cortex	brain_cortex	No Hematolymphoid
dbGaP	phs000424.v8.p2	SRR603333		Non-tumor RNA:Total RNA sample from Brain - Cortex of a human male participant in the dbGaP study "Genotype-Tissue Expression (GTEx)"	Brain - Cortex	brain_cortex	No Hematolymphoid
dbGaP	phs000424.v8.p2	SRR604026		Non-tumor RNA:Total RNA sample from Brain - Cortex of a human female participant in the dbGaP study "Genotype-Tissue Expression (GTEx)"	Brain - Cortex	brain_cortex	No Hematolymphoid
dbGaP	phs000424.v8.p2	SRR608662		Non-tumor RNA:Total RNA sample from Brain - Cortex of a human female participant in the dbGaP study "Genotype-Tissue Expression (GTEx)"	Brain - Cortex	brain_cortex	No Hematolymphoid
dbGaP	phs000424.v8.p2	SRR612575		Non-tumor RNA:Total RNA sample from Brain - Cortex of a human female participant in the dbGaP study "Genotype-Tissue Expression (GTEx)"	Brain - Cortex	brain_cortex	No Hematolymphoid
dbGaP	phs000424.v8.p2	SRR614310		Non-tumor RNA:Total RNA sample from Brain - Cortex of a human female participant in the dbGaP study "Genotype-Tissue Expression (GTEx)"	Brain - Cortex	brain_cortex	No Hematolymphoid
dbGaP	phs000424.v8.p2	SRR615213		Non-tumor RNA:Total RNA sample from Brain - Cortex of a human male participant in the dbGaP study "Genotype-Tissue Expression (GTEx)"	Brain - Cortex	brain_cortex	No Hematolymphoid
dbGaP	phs000424.v8.p2	SRR615838		Non-tumor RNA:Total RNA sample from Brain - Cortex of a human female participant in the dbGaP study "Genotype-Tissue Expression (GTEx)"	Brain - Cortex	brain_cortex	No Hematolymphoid
dbGaP	phs000424.v8.p2	SRR627421		Non-tumor RNA:Total RNA sample from Brain - Cortex of a human male participant in the dbGaP study "Genotype-Tissue Expression (GTEx)"	Brain - Cortex	brain_cortex	No Hematolymphoid
dbGaP	phs000424.v8.p2	SRR627425		Non-tumor RNA:Total RNA sample from Brain - Cortex of a human male participant in the dbGaP study "Genotype-Tissue Expression (GTEx)"	Brain - Cortex	brain_cortex	No Hematolymphoid
dbGaP	phs000424.v8.p2	SRR627449		Non-tumor RNA:Total RNA sample from Brain - Cortex of a human male participant in the dbGaP study "Genotype-Tissue Expression (GTEx)"	Brain - Cortex	brain_cortex	No Hematolymphoid
dbGaP	phs000424.v8.p2	SRR627455		Non-tumor RNA:Total RNA sample from Brain - Cortex of a human male participant in the dbGaP study "Genotype-Tissue Expression (GTEx)"	Brain - Cortex	brain_cortex	No Hematolymphoid
dbGaP	phs000424.v8.p2	SRR654874		Non-tumor RNA:Total RNA sample from Brain - Cortex of a human female participant in the dbGaP study "Genotype-Tissue Expression (GTEx)"	Brain - Cortex	brain_cortex	No Hematolymphoid
dbGaP	phs000424.v8.p2	SRR656745		Non-tumor RNA:Total RNA sample from Brain - Cortex of a human male participant in the dbGaP study "Genotype-Tissue Expression (GTEx)"	Brain - Cortex	brain_cortex	No Hematolymphoid
dbGaP	phs000424.v8.p2	SRR659555		Non-tumor RNA:Total RNA sample from Brain - Cortex of a human male participant in the dbGaP study "Genotype-Tissue Expression (GTEx)"	Brain - Cortex	brain_cortex	No Hematolymphoid
dbGaP	phs000424.v8.p2	SRR660626		Non-tumor RNA:Total RNA sample from Brain - Cortex of a human female participant in the dbGaP study "Genotype-Tissue Expression (GTEx)"	Brain - Cortex	brain_cortex	No Hematolymphoid
dbGaP	phs000424.v8.p2	SRR660933		Non-tumor RNA:Total RNA sample from Brain - Cortex of a human male participant in the dbGaP study "Genotype-Tissue Expression (GTEx)"	Brain - Cortex	brain_cortex	No Hematolymphoid
dbGaP	phs000424.v8.p2	SRR663320		Non-tumor RNA:Total RNA sample from Brain - Cortex of a human female participant in the dbGaP study "Genotype-Tissue Expression (GTEx)"	Brain - Cortex	brain_cortex	No Hematolymphoid
dbGaP	phs000424.v8.p2	SRR663753		Non-tumor RNA:Total RNA sample from Brain - Cortex of a human male participant in the dbGaP study "Genotype-Tissue Expression (GTEx)"	Brain - Cortex	brain_cortex	No Hematolymphoid
dbGaP	phs000424.v8.p2	SRR664854		Non-tumor RNA:Total RNA sample from Brain - Cortex of a human female participant in the dbGaP study "Genotype-Tissue Expression (GTEx)"	Brain - Cortex	brain_cortex	No Hematolymphoid
dbGaP	phs000424.v8.p2	SRR808614		Non-tumor RNA:Total RNA sample from Brain - Cortex of a human male participant in the dbGaP study "Genotype-Tissue Expression (GTEx)"	Brain - Cortex	brain_cortex	No Hematolymphoid
dbGaP	phs000424.v8.p2	SRR810319		Non-tumor RNA:Total RNA sample from Brain - Cortex of a human female participant in the dbGaP study "Genotype-Tissue Expression (GTEx)"	Brain - Cortex	brain_cortex	No Hematolymphoid
dbGaP	phs000424.v8.p2	SRR810877		Non-tumor RNA:Total RNA sample from Brain - Cortex of a human male participant in the dbGaP study "Genotype-Tissue Expression (GTEx)"	Brain - Cortex	brain_cortex	No Hematolymphoid
dbGaP	phs000424.v8.p2	SRR812012		Non-tumor RNA:Total RNA sample from Brain - Cortex of a human male participant in the dbGaP study "Genotype-Tissue Expression (GTEx)"	Brain - Cortex	brain_cortex	No Hematolymphoid
dbGaP	phs000424.v8.p2	SRR812436		Non-tumor RNA:Total RNA sample from Brain - Cortex of a human male participant in the dbGaP study "Genotype-Tissue Expression (GTEx)"	Brain - Cortex	brain_cortex	No Hematolymphoid
dbGaP	phs000424.v8.p2	SRR816770		Non-tumor RNA:Total RNA sample from Brain - Cortex of a human male participant in the dbGaP study "Genotype-Tissue Expression (GTEx)"	Brain - Cortex	brain_cortex	No Hematolymphoid
dbGaP	phs000424.v8.p2	SRR820078		Non-tumor RNA:Total RNA sample from Brain - Cortex of a human male participant in the dbGaP study "Genotype-Tissue Expression (GTEx)"	Brain - Cortex	brain_cortex	No Hematolymphoid
dbGaP	phs000424.v8.p2	SRR1072367		Non-tumor RNA:Total RNA sample from Brain - Frontal Cortex (BA9) of a human male participant in the dbGaP study "Genotype-Tissue Expression (GTEx)"	Brain - Frontal Cortex (BA9)	brain_frontal_cortex	No Hematolymphoid
dbGaP	phs000424.v8.p2	SRR1077405		Non-tumor RNA:Total RNA sample from Brain - Frontal Cortex (BA9) of a human male participant in the dbGaP study "Genotype-Tissue Expression (GTEx)"	Brain - Frontal Cortex (BA9)	brain_frontal_cortex	No Hematolymphoid
dbGaP	phs000424.v8.p2	SRR1084649		Non-tumor RNA:Total RNA sample from Brain - Frontal Cortex (BA9) of a human male participant in the dbGaP study "Genotype-Tissue Expression (GTEx)"	Brain - Frontal Cortex (BA9)	brain_frontal_cortex	No Hematolymphoid
dbGaP	phs000424.v8.p2	SRR1084842		Non-tumor RNA:Total RNA sample from Brain - Frontal Cortex (BA9) of a human male participant in the dbGaP study "Genotype-Tissue Expression (GTEx)"	Brain - Frontal Cortex (BA9)	brain_frontal_cortex	No Hematolymphoid
dbGaP	phs000424.v8.p2	SRR1085495		Non-tumor RNA:Total RNA sample from Brain - Frontal Cortex (BA9) of a human male participant in the dbGaP study "Genotype-Tissue Expression (GTEx)"	Brain - Frontal Cortex (BA9)	brain_frontal_cortex	No Hematolymphoid
dbGaP	phs000424.v8.p2	SRR1099499		Non-tumor RNA:Total RNA sample from Brain - Frontal Cortex (BA9) of a human male participant in the dbGaP study "Genotype-Tissue Expression (GTEx)"	Brain - Frontal Cortex (BA9)	brain_frontal_cortex	No Hematolymphoid
dbGaP	phs000424.v8.p2	SRR1102055		Non-tumor RNA:Total RNA sample from Brain - Frontal Cortex (BA9) of a human male participant in the dbGaP study "Genotype-Tissue Expression (GTEx)"	Brain - Frontal Cortex (BA9)	brain_frontal_cortex	No Hematolymphoid
dbGaP	phs000424.v8.p2	SRR1314163		Non-tumor RNA:Total RNA sample from Brain - Frontal Cortex (BA9) of a human female participant in the dbGaP study "Genotype-Tissue Expression (GTEx)"	Brain - Frontal Cortex (BA9)	brain_frontal_cortex	No Hematolymphoid
dbGaP	phs000424.v8.p2	SRR1315970		Non-tumor RNA:Total RNA sample from Brain - Frontal Cortex (BA9) of a human male participant in the dbGaP study "Genotype-Tissue Expression (GTEx)"	Brain - Frontal Cortex (BA9)	brain_frontal_cortex	No Hematolymphoid
dbGaP	phs000424.v8.p2	SRR1316940		Non-tumor RNA:Total RNA sample from Brain - Frontal Cortex (BA9) of a human male participant in the dbGaP study "Genotype-Tissue Expression (GTEx)"	Brain - Frontal Cortex (BA9)	brain_frontal_cortex	No Hematolymphoid
dbGaP	phs000424.v8.p2	SRR1317344		Non-tumor RNA:Total RNA sample from Brain - Frontal Cortex (BA9) of a human female participant in the dbGaP study "Genotype-Tissue Expression (GTEx)"	Brain - Frontal Cortex (BA9)	brain_frontal_cortex	No Hematolymphoid
dbGaP	phs000424.v8.p2	SRR1318163		Non-tumor RNA:Total RNA sample from Brain - Frontal Cortex (BA9) of a human male participant in the dbGaP study "Genotype-Tissue Expression (GTEx)"	Brain - Frontal Cortex (BA9)	brain_frontal_cortex	No Hematolymphoid
dbGaP	phs000424.v8.p2	SRR1320115		Non-tumor RNA:Total RNA sample from Brain - Frontal Cortex (BA9) of a human male participant in the dbGaP study "Genotype-Tissue Expression (GTEx)"	Brain - Frontal Cortex (BA9)	brain_frontal_cortex	No Hematolymphoid
dbGaP	phs000424.v8.p2	SRR1320963		Non-tumor RNA:Total RNA sample from Brain - Frontal Cortex (BA9) of a human male participant in the dbGaP study "Genotype-Tissue Expression (GTEx)"	Brain - Frontal Cortex (BA9)	brain_frontal_cortex	No Hematolymphoid
dbGaP	phs000424.v8.p2	SRR1326179		Non-tumor RNA:Total RNA sample from Brain - Frontal Cortex (BA9) of a human female participant in the dbGaP study "Genotype-Tissue Expression (GTEx)"	Brain - Frontal Cortex (BA9)	brain_frontal_cortex	No Hematolymphoid
dbGaP	phs000424.v8.p2	SRR1328895		Non-tumor RNA:Total RNA sample from Brain - Frontal Cortex (BA9) of a human female participant in the dbGaP study "Genotype-Tissue Expression (GTEx)"	Brain - Frontal Cortex (BA9)	brain_frontal_cortex	No Hematolymphoid
dbGaP	phs000424.v8.p2	SRR1331579		Non-tumor RNA:Total RNA sample from Brain - Frontal Cortex (BA9) of a human male participant in the dbGaP study "Genotype-Tissue Expression (GTEx)"	Brain - Frontal Cortex (BA9)	brain_frontal_cortex	No Hematolymphoid
dbGaP	phs000424.v8.p2	SRR1333741		Non-tumor RNA:Total RNA sample from Brain - Frontal Cortex (BA9) of a human male participant in the dbGaP study "Genotype-Tissue Expression (GTEx)"	Brain - Frontal Cortex (BA9)	brain_frontal_cortex	No Hematolymphoid
dbGaP	phs000424.v8.p2	SRR1335446		Non-tumor RNA:Total RNA sample from Brain - Frontal Cortex (BA9) of a human female participant in the dbGaP study "Genotype-Tissue Expression (GTEx)"	Brain - Frontal Cortex (BA9)	brain_frontal_cortex	No Hematolymphoid
dbGaP	phs000424.v8.p2	SRR1336548		Non-tumor RNA:Total RNA sample from Brain - Frontal Cortex (BA9) of a human male participant in the dbGaP study "Genotype-Tissue Expression (GTEx)"	Brain - Frontal Cortex (BA9)	brain_frontal_cortex	No Hematolymphoid
dbGaP	phs000424.v8.p2	SRR1337098		Non-tumor RNA:Total RNA sample from Brain - Frontal Cortex (BA9) of a human female participant in the dbGaP study "Genotype-Tissue Expression (GTEx)"	Brain - Frontal Cortex (BA9)	brain_frontal_cortex	No Hematolymphoid
dbGaP	phs000424.v8.p2	SRR1337412		Non-tumor RNA:Total RNA sample from Brain - Frontal Cortex (BA9) of a human male participant in the dbGaP study "Genotype-Tissue Expression (GTEx)"	Brain - Frontal Cortex (BA9)	brain_frontal_cortex	No Hematolymphoid
dbGaP	phs000424.v8.p2	SRR1340508		Non-tumor RNA:Total RNA sample from Brain - Frontal Cortex (BA9) of a human male participant in the dbGaP study "Genotype-Tissue Expression (GTEx)"	Brain - Frontal Cortex (BA9)	brain_frontal_cortex	No Hematolymphoid
dbGaP	phs000424.v8.p2	SRR595926		Non-tumor RNA:Total RNA sample from Brain - Frontal Cortex (BA9) of a human male participant in the dbGaP study "Genotype-Tissue Expression (GTEx)"	Brain - Frontal Cortex (BA9)	brain_frontal_cortex	No Hematolymphoid
dbGaP	phs000424.v8.p2	SRR599510		Non-tumor RNA:Total RNA sample from Brain - Frontal Cortex (BA9) of a human female participant in the dbGaP study "Genotype-Tissue Expression (GTEx)"	Brain - Frontal Cortex (BA9)	brain_frontal_cortex	No Hematolymphoid
dbGaP	phs000424.v8.p2	SRR600361		Non-tumor RNA:Total RNA sample from Brain - Frontal Cortex (BA9) of a human female participant in the dbGaP study "Genotype-Tissue Expression (GTEx)"	Brain - Frontal Cortex (BA9)	brain_frontal_cortex	No Hematolymphoid
dbGaP	phs000424.v8.p2	SRR601500		Non-tumor RNA:Total RNA sample from Brain - Frontal Cortex (BA9) of a human male participant in the dbGaP study "Genotype-Tissue Expression (GTEx)"	Brain - Frontal Cortex (BA9)	brain_frontal_cortex	No Hematolymphoid
dbGaP	phs000424.v8.p2	SRR602314		Non-tumor RNA:Total RNA sample from Brain - Frontal Cortex (BA9) of a human female participant in the dbGaP study "Genotype-Tissue Expression (GTEx)"	Brain - Frontal Cortex (BA9)	brain_frontal_cortex	No Hematolymphoid
dbGaP	phs000424.v8.p2	SRR602516		Non-tumor RNA:Total RNA sample from Brain - Frontal Cortex (BA9) of a human male participant in the dbGaP study "Genotype-Tissue Expression (GTEx)"	Brain - Frontal Cortex (BA9)	brain_frontal_cortex	No Hematolymphoid
dbGaP	phs000424.v8.p2	SRR602704		Non-tumor RNA:Total RNA sample from Brain - Frontal Cortex (BA9) of a human female participant in the dbGaP study "Genotype-Tissue Expression (GTEx)"	Brain - Frontal Cortex (BA9)	brain_frontal_cortex	No Hematolymphoid
dbGaP	phs000424.v8.p2	SRR604262		Non-tumor RNA:Total RNA sample from Brain - Frontal Cortex (BA9) of a human female participant in the dbGaP study "Genotype-Tissue Expression (GTEx)"	Brain - Frontal Cortex (BA9)	brain_frontal_cortex	No Hematolymphoid
dbGaP	phs000424.v8.p2	SRR604456		Non-tumor RNA:Total RNA sample from Brain - Frontal Cortex (BA9) of a human male participant in the dbGaP study "Genotype-Tissue Expression (GTEx)"	Brain - Frontal Cortex (BA9)	brain_frontal_cortex	No Hematolymphoid
dbGaP	phs000424.v8.p2	SRR607337		Non-tumor RNA:Total RNA sample from Brain - Frontal Cortex (BA9) of a human male participant in the dbGaP study "Genotype-Tissue Expression (GTEx)"	Brain - Frontal Cortex (BA9)	brain_frontal_cortex	No Hematolymphoid
dbGaP	phs000424.v8.p2	SRR612563		Non-tumor RNA:Total RNA sample from Brain - Frontal Cortex (BA9) of a human female participant in the dbGaP study "Genotype-Tissue Expression (GTEx)"	Brain - Frontal Cortex (BA9)	brain_frontal_cortex	No Hematolymphoid
dbGaP	phs000424.v8.p2	SRR613627		Non-tumor RNA:Total RNA sample from Brain - Frontal Cortex (BA9) of a human male participant in the dbGaP study "Genotype-Tissue Expression (GTEx)"	Brain - Frontal Cortex (BA9)	brain_frontal_cortex	No Hematolymphoid
dbGaP	phs000424.v8.p2	SRR614802		Non-tumor RNA:Total RNA sample from Brain - Frontal Cortex (BA9) of a human female participant in the dbGaP study "Genotype-Tissue Expression (GTEx)"	Brain - Frontal Cortex (BA9)	brain_frontal_cortex	No Hematolymphoid
dbGaP	phs000424.v8.p2	SRR657127		Non-tumor RNA:Total RNA sample from Brain - Frontal Cortex (BA9) of a human male participant in the dbGaP study "Genotype-Tissue Expression (GTEx)"	Brain - Frontal Cortex (BA9)	brain_frontal_cortex	No Hematolymphoid
dbGaP	phs000424.v8.p2	SRR657635		Non-tumor RNA:Total RNA sample from Brain - Frontal Cortex (BA9) of a human female participant in the dbGaP study "Genotype-Tissue Expression (GTEx)"	Brain - Frontal Cortex (BA9)	brain_frontal_cortex	No Hematolymphoid
dbGaP	phs000424.v8.p2	SRR657754		Non-tumor RNA:Total RNA sample from Brain - Frontal Cortex (BA9) of a human male participant in the dbGaP study "Genotype-Tissue Expression (GTEx)"	Brain - Frontal Cortex (BA9)	brain_frontal_cortex	No Hematolymphoid
dbGaP	phs000424.v8.p2	SRR657777		Non-tumor RNA:Total RNA sample from Brain - Frontal Cortex (BA9) of a human male participant in the dbGaP study "Genotype-Tissue Expression (GTEx)"	Brain - Frontal Cortex (BA9)	brain_frontal_cortex	No Hematolymphoid
dbGaP	phs000424.v8.p2	SRR658307		Non-tumor RNA:Total RNA sample from Brain - Frontal Cortex (BA9) of a human female participant in the dbGaP study "Genotype-Tissue Expression (GTEx)"	Brain - Frontal Cortex (BA9)	brain_frontal_cortex	No Hematolymphoid
dbGaP	phs000424.v8.p2	SRR661349		Non-tumor RNA:Total RNA sample from Brain - Frontal Cortex (BA9) of a human male participant in the dbGaP study "Genotype-Tissue Expression (GTEx)"	Brain - Frontal Cortex (BA9)	brain_frontal_cortex	No Hematolymphoid
dbGaP	phs000424.v8.p2	SRR661973		Non-tumor RNA:Total RNA sample from Brain - Frontal Cortex (BA9) of a human female participant in the dbGaP study "Genotype-Tissue Expression (GTEx)"	Brain - Frontal Cortex (BA9)	brain_frontal_cortex	No Hematolymphoid
dbGaP	phs000424.v8.p2	SRR662233		Non-tumor RNA:Total RNA sample from Brain - Frontal Cortex (BA9) of a human male participant in the dbGaP study "Genotype-Tissue Expression (GTEx)"	Brain - Frontal Cortex (BA9)	brain_frontal_cortex	No Hematolymphoid
dbGaP	phs000424.v8.p2	SRR662534		Non-tumor RNA:Total RNA sample from Brain - Frontal Cortex (BA9) of a human male participant in the dbGaP study "Genotype-Tissue Expression (GTEx)"	Brain - Frontal Cortex (BA9)	brain_frontal_cortex	No Hematolymphoid
dbGaP	phs000424.v8.p2	SRR663633		Non-tumor RNA:Total RNA sample from Brain - Frontal Cortex (BA9) of a human male participant in the dbGaP study "Genotype-Tissue Expression (GTEx)"	Brain - Frontal Cortex (BA9)	brain_frontal_cortex	No Hematolymphoid
dbGaP	phs000424.v8.p2	SRR814967		Non-tumor RNA:Total RNA sample from Brain - Frontal Cortex (BA9) of a human male participant in the dbGaP study "Genotype-Tissue Expression (GTEx)"	Brain - Frontal Cortex (BA9)	brain_frontal_cortex	No Hematolymphoid
dbGaP	phs000424.v8.p2	SRR818033		Non-tumor RNA:Total RNA sample from Brain - Frontal Cortex (BA9) of a human female participant in the dbGaP study "Genotype-Tissue Expression (GTEx)"	Brain - Frontal Cortex (BA9)	brain_frontal_cortex	No Hematolymphoid
dbGaP	phs000424.v8.p2	SRR818210		Non-tumor RNA:Total RNA sample from Brain - Frontal Cortex (BA9) of a human male participant in the dbGaP study "Genotype-Tissue Expression (GTEx)"	Brain - Frontal Cortex (BA9)	brain_frontal_cortex	No Hematolymphoid
dbGaP	phs000424.v8.p2	SRR821602		Non-tumor RNA:Total RNA sample from Brain - Frontal Cortex (BA9) of a human female participant in the dbGaP study "Genotype-Tissue Expression (GTEx)"	Brain - Frontal Cortex (BA9)	brain_frontal_cortex	No Hematolymphoid
dbGaP	phs000424.v8.p2	SRR1088389		Non-tumor RNA:Total RNA sample from Brain - Hippocampus of a human male participant in the dbGaP study "Genotype-Tissue Expression (GTEx)"	Brain - Hippocampus	brain_hippocampus	No Hematolymphoid
dbGaP	phs000424.v8.p2	SRR1093773		Non-tumor RNA:Total RNA sample from Brain - Hippocampus of a human male participant in the dbGaP study "Genotype-Tissue Expression (GTEx)"	Brain - Hippocampus	brain_hippocampus	No Hematolymphoid
dbGaP	phs000424.v8.p2	SRR1096851		Non-tumor RNA:Total RNA sample from Brain - Hippocampus of a human male participant in the dbGaP study "Genotype-Tissue Expression (GTEx)"	Brain - Hippocampus	brain_hippocampus	No Hematolymphoid
dbGaP	phs000424.v8.p2	SRR1097978		Non-tumor RNA:Total RNA sample from Brain - Hippocampus of a human male participant in the dbGaP study "Genotype-Tissue Expression (GTEx)"	Brain - Hippocampus	brain_hippocampus	No Hematolymphoid
dbGaP	phs000424.v8.p2	SRR1312743		Non-tumor RNA:Total RNA sample from Brain - Hippocampus of a human male participant in the dbGaP study "Genotype-Tissue Expression (GTEx)"	Brain - Hippocampus	brain_hippocampus	No Hematolymphoid
dbGaP	phs000424.v8.p2	SRR1318067		Non-tumor RNA:Total RNA sample from Brain - Hippocampus of a human female participant in the dbGaP study "Genotype-Tissue Expression (GTEx)"	Brain - Hippocampus	brain_hippocampus	No Hematolymphoid
dbGaP	phs000424.v8.p2	SRR1319158		Non-tumor RNA:Total RNA sample from Brain - Hippocampus of a human male participant in the dbGaP study "Genotype-Tissue Expression (GTEx)"	Brain - Hippocampus	brain_hippocampus	No Hematolymphoid
dbGaP	phs000424.v8.p2	SRR1319539		Non-tumor RNA:Total RNA sample from Brain - Hippocampus of a human female participant in the dbGaP study "Genotype-Tissue Expression (GTEx)"	Brain - Hippocampus	brain_hippocampus	No Hematolymphoid
dbGaP	phs000424.v8.p2	SRR1322768		Non-tumor RNA:Total RNA sample from Brain - Hippocampus of a human female participant in the dbGaP study "Genotype-Tissue Expression (GTEx)"	Brain - Hippocampus	brain_hippocampus	No Hematolymphoid
dbGaP	phs000424.v8.p2	SRR1323196		Non-tumor RNA:Total RNA sample from Brain - Hippocampus of a human female participant in the dbGaP study "Genotype-Tissue Expression (GTEx)"	Brain - Hippocampus	brain_hippocampus	No Hematolymphoid
dbGaP	phs000424.v8.p2	SRR1323536		Non-tumor RNA:Total RNA sample from Brain - Hippocampus of a human female participant in the dbGaP study "Genotype-Tissue Expression (GTEx)"	Brain - Hippocampus	brain_hippocampus	No Hematolymphoid
dbGaP	phs000424.v8.p2	SRR1325964		Non-tumor RNA:Total RNA sample from Brain - Hippocampus of a human male participant in the dbGaP study "Genotype-Tissue Expression (GTEx)"	Brain - Hippocampus	brain_hippocampus	No Hematolymphoid
dbGaP	phs000424.v8.p2	SRR1328035		Non-tumor RNA:Total RNA sample from Brain - Hippocampus of a human male participant in the dbGaP study "Genotype-Tissue Expression (GTEx)"	Brain - Hippocampus	brain_hippocampus	No Hematolymphoid
dbGaP	phs000424.v8.p2	SRR1329090		Non-tumor RNA:Total RNA sample from Brain - Hippocampus of a human female participant in the dbGaP study "Genotype-Tissue Expression (GTEx)"	Brain - Hippocampus	brain_hippocampus	No Hematolymphoid
dbGaP	phs000424.v8.p2	SRR1334440		Non-tumor RNA:Total RNA sample from Brain - Hippocampus of a human male participant in the dbGaP study "Genotype-Tissue Expression (GTEx)"	Brain - Hippocampus	brain_hippocampus	No Hematolymphoid
dbGaP	phs000424.v8.p2	SRR1335047		Non-tumor RNA:Total RNA sample from Brain - Hippocampus of a human male participant in the dbGaP study "Genotype-Tissue Expression (GTEx)"	Brain - Hippocampus	brain_hippocampus	No Hematolymphoid
dbGaP	phs000424.v8.p2	SRR1337431		Non-tumor RNA:Total RNA sample from Brain - Hippocampus of a human male participant in the dbGaP study "Genotype-Tissue Expression (GTEx)"	Brain - Hippocampus	brain_hippocampus	No Hematolymphoid
dbGaP	phs000424.v8.p2	SRR1338584		Non-tumor RNA:Total RNA sample from Brain - Hippocampus of a human male participant in the dbGaP study "Genotype-Tissue Expression (GTEx)"	Brain - Hippocampus	brain_hippocampus	No Hematolymphoid
dbGaP	phs000424.v8.p2	SRR1339387		Non-tumor RNA:Total RNA sample from Brain - Hippocampus of a human male participant in the dbGaP study "Genotype-Tissue Expression (GTEx)"	Brain - Hippocampus	brain_hippocampus	No Hematolymphoid
dbGaP	phs000424.v8.p2	SRR1340463		Non-tumor RNA:Total RNA sample from Brain - Hippocampus of a human female participant in the dbGaP study "Genotype-Tissue Expression (GTEx)"	Brain - Hippocampus	brain_hippocampus	No Hematolymphoid
dbGaP	phs000424.v8.p2	SRR1341898		Non-tumor RNA:Total RNA sample from Brain - Hippocampus of a human male participant in the dbGaP study "Genotype-Tissue Expression (GTEx)"	Brain - Hippocampus	brain_hippocampus	No Hematolymphoid
dbGaP	phs000424.v8.p2	SRR1348339		Non-tumor RNA:Total RNA sample from Brain - Hippocampus of a human female participant in the dbGaP study "Genotype-Tissue Expression (GTEx)"	Brain - Hippocampus	brain_hippocampus	No Hematolymphoid
dbGaP	phs000424.v8.p2	SRR598768		Non-tumor RNA:Total RNA sample from Brain - Hippocampus of a human male participant in the dbGaP study "Genotype-Tissue Expression (GTEx)"	Brain - Hippocampus	brain_hippocampus	No Hematolymphoid
dbGaP	phs000424.v8.p2	SRR600724		Non-tumor RNA:Total RNA sample from Brain - Hippocampus of a human male participant in the dbGaP study "Genotype-Tissue Expression (GTEx)"	Brain - Hippocampus	brain_hippocampus	No Hematolymphoid
dbGaP	phs000424.v8.p2	SRR602169		Non-tumor RNA:Total RNA sample from Brain - Hippocampus of a human female participant in the dbGaP study "Genotype-Tissue Expression (GTEx)"	Brain - Hippocampus	brain_hippocampus	No Hematolymphoid
dbGaP	phs000424.v8.p2	SRR603658		Non-tumor RNA:Total RNA sample from Brain - Hippocampus of a human female participant in the dbGaP study "Genotype-Tissue Expression (GTEx)"	Brain - Hippocampus	brain_hippocampus	No Hematolymphoid
dbGaP	phs000424.v8.p2	SRR607935		Non-tumor RNA:Total RNA sample from Brain - Hippocampus of a human female participant in the dbGaP study "Genotype-Tissue Expression (GTEx)"	Brain - Hippocampus	brain_hippocampus	No Hematolymphoid
dbGaP	phs000424.v8.p2	SRR608456		Non-tumor RNA:Total RNA sample from Brain - Hippocampus of a human male participant in the dbGaP study "Genotype-Tissue Expression (GTEx)"	Brain - Hippocampus	brain_hippocampus	No Hematolymphoid
dbGaP	phs000424.v8.p2	SRR613474		Non-tumor RNA:Total RNA sample from Brain - Hippocampus of a human female participant in the dbGaP study "Genotype-Tissue Expression (GTEx)"	Brain - Hippocampus	brain_hippocampus	No Hematolymphoid
dbGaP	phs000424.v8.p2	SRR613735		Non-tumor RNA:Total RNA sample from Brain - Hippocampus of a human female participant in the dbGaP study "Genotype-Tissue Expression (GTEx)"	Brain - Hippocampus	brain_hippocampus	No Hematolymphoid
dbGaP	phs000424.v8.p2	SRR614814		Non-tumor RNA:Total RNA sample from Brain - Hippocampus of a human male participant in the dbGaP study "Genotype-Tissue Expression (GTEx)"	Brain - Hippocampus	brain_hippocampus	No Hematolymphoid
dbGaP	phs000424.v8.p2	SRR656564		Non-tumor RNA:Total RNA sample from Brain - Hippocampus of a human female participant in the dbGaP study "Genotype-Tissue Expression (GTEx)"	Brain - Hippocampus	brain_hippocampus	No Hematolymphoid
dbGaP	phs000424.v8.p2	SRR658977		Non-tumor RNA:Total RNA sample from Brain - Hippocampus of a human male participant in the dbGaP study "Genotype-Tissue Expression (GTEx)"	Brain - Hippocampus	brain_hippocampus	No Hematolymphoid
dbGaP	phs000424.v8.p2	SRR659472		Non-tumor RNA:Total RNA sample from Brain - Hippocampus of a human male participant in the dbGaP study "Genotype-Tissue Expression (GTEx)"	Brain - Hippocampus	brain_hippocampus	No Hematolymphoid
dbGaP	phs000424.v8.p2	SRR659673		Non-tumor RNA:Total RNA sample from Brain - Hippocampus of a human male participant in the dbGaP study "Genotype-Tissue Expression (GTEx)"	Brain - Hippocampus	brain_hippocampus	No Hematolymphoid
dbGaP	phs000424.v8.p2	SRR660103		Non-tumor RNA:Total RNA sample from Brain - Hippocampus of a human male participant in the dbGaP study "Genotype-Tissue Expression (GTEx)"	Brain - Hippocampus	brain_hippocampus	No Hematolymphoid
dbGaP	phs000424.v8.p2	SRR660733		Non-tumor RNA:Total RNA sample from Brain - Hippocampus of a human female participant in the dbGaP study "Genotype-Tissue Expression (GTEx)"	Brain - Hippocampus	brain_hippocampus	No Hematolymphoid
dbGaP	phs000424.v8.p2	SRR660969		Non-tumor RNA:Total RNA sample from Brain - Hippocampus of a human male participant in the dbGaP study "Genotype-Tissue Expression (GTEx)"	Brain - Hippocampus	brain_hippocampus	No Hematolymphoid
dbGaP	phs000424.v8.p2	SRR661255		Non-tumor RNA:Total RNA sample from Brain - Hippocampus of a human female participant in the dbGaP study "Genotype-Tissue Expression (GTEx)"	Brain - Hippocampus	brain_hippocampus	No Hematolymphoid
dbGaP	phs000424.v8.p2	SRR661779		Non-tumor RNA:Total RNA sample from Brain - Hippocampus of a human male participant in the dbGaP study "Genotype-Tissue Expression (GTEx)"	Brain - Hippocampus	brain_hippocampus	No Hematolymphoid
dbGaP	phs000424.v8.p2	SRR662007		Non-tumor RNA:Total RNA sample from Brain - Hippocampus of a human male participant in the dbGaP study "Genotype-Tissue Expression (GTEx)"	Brain - Hippocampus	brain_hippocampus	No Hematolymphoid
dbGaP	phs000424.v8.p2	SRR810571		Non-tumor RNA:Total RNA sample from Brain - Hippocampus of a human female participant in the dbGaP study "Genotype-Tissue Expression (GTEx)"	Brain - Hippocampus	brain_hippocampus	No Hematolymphoid
dbGaP	phs000424.v8.p2	SRR817715		Non-tumor RNA:Total RNA sample from Brain - Hippocampus of a human male participant in the dbGaP study "Genotype-Tissue Expression (GTEx)"	Brain - Hippocampus	brain_hippocampus	No Hematolymphoid
dbGaP	phs000424.v8.p2	SRR817751		Non-tumor RNA:Total RNA sample from Brain - Hippocampus of a human female participant in the dbGaP study "Genotype-Tissue Expression (GTEx)"	Brain - Hippocampus	brain_hippocampus	No Hematolymphoid
dbGaP	phs000424.v8.p2	SRR817758		Non-tumor RNA:Total RNA sample from Brain - Hippocampus of a human female participant in the dbGaP study "Genotype-Tissue Expression (GTEx)"	Brain - Hippocampus	brain_hippocampus	No Hematolymphoid
dbGaP	phs000424.v8.p2	SRR817856		Non-tumor RNA:Total RNA sample from Brain - Hippocampus of a human male participant in the dbGaP study "Genotype-Tissue Expression (GTEx)"	Brain - Hippocampus	brain_hippocampus	No Hematolymphoid
dbGaP	phs000424.v8.p2	SRR818086		Non-tumor RNA:Total RNA sample from Brain - Hippocampus of a human male participant in the dbGaP study "Genotype-Tissue Expression (GTEx)"	Brain - Hippocampus	brain_hippocampus	No Hematolymphoid
dbGaP	phs000424.v8.p2	SRR819134		Non-tumor RNA:Total RNA sample from Brain - Hippocampus of a human male participant in the dbGaP study "Genotype-Tissue Expression (GTEx)"	Brain - Hippocampus	brain_hippocampus	No Hematolymphoid
dbGaP	phs000424.v8.p2	SRR819370		Non-tumor RNA:Total RNA sample from Brain - Hippocampus of a human male participant in the dbGaP study "Genotype-Tissue Expression (GTEx)"	Brain - Hippocampus	brain_hippocampus	No Hematolymphoid
dbGaP	phs000424.v8.p2	SRR821690		Non-tumor RNA:Total RNA sample from Brain - Hippocampus of a human male participant in the dbGaP study "Genotype-Tissue Expression (GTEx)"	Brain - Hippocampus	brain_hippocampus	No Hematolymphoid
dbGaP	phs000424.v8.p2	SRR1071289		Non-tumor RNA:Total RNA sample from Brain - Hypothalamus of a human male participant in the dbGaP study "Genotype-Tissue Expression (GTEx)"	Brain - Hypothalamus	brain_hypothalamus	No Hematolymphoid
dbGaP	phs000424.v8.p2	SRR1071880		Non-tumor RNA:Total RNA sample from Brain - Hypothalamus of a human male participant in the dbGaP study "Genotype-Tissue Expression (GTEx)"	Brain - Hypothalamus	brain_hypothalamus	No Hematolymphoid
dbGaP	phs000424.v8.p2	SRR1072504		Non-tumor RNA:Total RNA sample from Brain - Hypothalamus of a human male participant in the dbGaP study "Genotype-Tissue Expression (GTEx)"	Brain - Hypothalamus	brain_hypothalamus	No Hematolymphoid
dbGaP	phs000424.v8.p2	SRR1072797		Non-tumor RNA:Total RNA sample from Brain - Hypothalamus of a human male participant in the dbGaP study "Genotype-Tissue Expression (GTEx)"	Brain - Hypothalamus	brain_hypothalamus	No Hematolymphoid
dbGaP	phs000424.v8.p2	SRR1080172		Non-tumor RNA:Total RNA sample from Brain - Hypothalamus of a human female participant in the dbGaP study "Genotype-Tissue Expression (GTEx)"	Brain - Hypothalamus	brain_hypothalamus	No Hematolymphoid
dbGaP	phs000424.v8.p2	SRR1080835		Non-tumor RNA:Total RNA sample from Brain - Hypothalamus of a human male participant in the dbGaP study "Genotype-Tissue Expression (GTEx)"	Brain - Hypothalamus	brain_hypothalamus	No Hematolymphoid
dbGaP	phs000424.v8.p2	SRR1083100		Non-tumor RNA:Total RNA sample from Brain - Hypothalamus of a human male participant in the dbGaP study "Genotype-Tissue Expression (GTEx)"	Brain - Hypothalamus	brain_hypothalamus	No Hematolymphoid
dbGaP	phs000424.v8.p2	SRR1086635		Non-tumor RNA:Total RNA sample from Brain - Hypothalamus of a human male participant in the dbGaP study "Genotype-Tissue Expression (GTEx)"	Brain - Hypothalamus	brain_hypothalamus	No Hematolymphoid
dbGaP	phs000424.v8.p2	SRR1092706		Non-tumor RNA:Total RNA sample from Brain - Hypothalamus of a human male participant in the dbGaP study "Genotype-Tissue Expression (GTEx)"	Brain - Hypothalamus	brain_hypothalamus	No Hematolymphoid
dbGaP	phs000424.v8.p2	SRR1311182		Non-tumor RNA:Total RNA sample from Brain - Hypothalamus of a human male participant in the dbGaP study "Genotype-Tissue Expression (GTEx)"	Brain - Hypothalamus	brain_hypothalamus	No Hematolymphoid
dbGaP	phs000424.v8.p2	SRR1313426		Non-tumor RNA:Total RNA sample from Brain - Hypothalamus of a human female participant in the dbGaP study "Genotype-Tissue Expression (GTEx)"	Brain - Hypothalamus	brain_hypothalamus	No Hematolymphoid
dbGaP	phs000424.v8.p2	SRR1315721		Non-tumor RNA:Total RNA sample from Brain - Hypothalamus of a human male participant in the dbGaP study "Genotype-Tissue Expression (GTEx)"	Brain - Hypothalamus	brain_hypothalamus	No Hematolymphoid
dbGaP	phs000424.v8.p2	SRR1315949		Non-tumor RNA:Total RNA sample from Brain - Hypothalamus of a human male participant in the dbGaP study "Genotype-Tissue Expression (GTEx)"	Brain - Hypothalamus	brain_hypothalamus	No Hematolymphoid
dbGaP	phs000424.v8.p2	SRR1316535		Non-tumor RNA:Total RNA sample from Brain - Hypothalamus of a human male participant in the dbGaP study "Genotype-Tissue Expression (GTEx)"	Brain - Hypothalamus	brain_hypothalamus	No Hematolymphoid
dbGaP	phs000424.v8.p2	SRR1316921		Non-tumor RNA:Total RNA sample from Brain - Hypothalamus of a human male participant in the dbGaP study "Genotype-Tissue Expression (GTEx)"	Brain - Hypothalamus	brain_hypothalamus	No Hematolymphoid
dbGaP	phs000424.v8.p2	SRR1316963		Non-tumor RNA:Total RNA sample from Brain - Hypothalamus of a human male participant in the dbGaP study "Genotype-Tissue Expression (GTEx)"	Brain - Hypothalamus	brain_hypothalamus	No Hematolymphoid
dbGaP	phs000424.v8.p2	SRR1317494		Non-tumor RNA:Total RNA sample from Brain - Hypothalamus of a human male participant in the dbGaP study "Genotype-Tissue Expression (GTEx)"	Brain - Hypothalamus	brain_hypothalamus	No Hematolymphoid
dbGaP	phs000424.v8.p2	SRR1317596		Non-tumor RNA:Total RNA sample from Brain - Hypothalamus of a human male participant in the dbGaP study "Genotype-Tissue Expression (GTEx)"	Brain - Hypothalamus	brain_hypothalamus	No Hematolymphoid
dbGaP	phs000424.v8.p2	SRR1319837		Non-tumor RNA:Total RNA sample from Brain - Hypothalamus of a human female participant in the dbGaP study "Genotype-Tissue Expression (GTEx)"	Brain - Hypothalamus	brain_hypothalamus	No Hematolymphoid
dbGaP	phs000424.v8.p2	SRR1319970		Non-tumor RNA:Total RNA sample from Brain - Hypothalamus of a human male participant in the dbGaP study "Genotype-Tissue Expression (GTEx)"	Brain - Hypothalamus	brain_hypothalamus	No Hematolymphoid
dbGaP	phs000424.v8.p2	SRR1320342		Non-tumor RNA:Total RNA sample from Brain - Hypothalamus of a human male participant in the dbGaP study "Genotype-Tissue Expression (GTEx)"	Brain - Hypothalamus	brain_hypothalamus	No Hematolymphoid
dbGaP	phs000424.v8.p2	SRR1320873		Non-tumor RNA:Total RNA sample from Brain - Hypothalamus of a human male participant in the dbGaP study "Genotype-Tissue Expression (GTEx)"	Brain - Hypothalamus	brain_hypothalamus	No Hematolymphoid
dbGaP	phs000424.v8.p2	SRR1320916		Non-tumor RNA:Total RNA sample from Brain - Hypothalamus of a human male participant in the dbGaP study "Genotype-Tissue Expression (GTEx)"	Brain - Hypothalamus	brain_hypothalamus	No Hematolymphoid
dbGaP	phs000424.v8.p2	SRR1325332		Non-tumor RNA:Total RNA sample from Brain - Hypothalamus of a human male participant in the dbGaP study "Genotype-Tissue Expression (GTEx)"	Brain - Hypothalamus	brain_hypothalamus	No Hematolymphoid
dbGaP	phs000424.v8.p2	SRR1325927		Non-tumor RNA:Total RNA sample from Brain - Hypothalamus of a human female participant in the dbGaP study "Genotype-Tissue Expression (GTEx)"	Brain - Hypothalamus	brain_hypothalamus	No Hematolymphoid
dbGaP	phs000424.v8.p2	SRR1328599		Non-tumor RNA:Total RNA sample from Brain - Hypothalamus of a human female participant in the dbGaP study "Genotype-Tissue Expression (GTEx)"	Brain - Hypothalamus	brain_hypothalamus	No Hematolymphoid
dbGaP	phs000424.v8.p2	SRR598862		Non-tumor RNA:Total RNA sample from Brain - Hypothalamus of a human female participant in the dbGaP study "Genotype-Tissue Expression (GTEx)"	Brain - Hypothalamus	brain_hypothalamus	No Hematolymphoid
dbGaP	phs000424.v8.p2	SRR601169		Non-tumor RNA:Total RNA sample from Brain - Hypothalamus of a human female participant in the dbGaP study "Genotype-Tissue Expression (GTEx)"	Brain - Hypothalamus	brain_hypothalamus	No Hematolymphoid
dbGaP	phs000424.v8.p2	SRR602131		Non-tumor RNA:Total RNA sample from Brain - Hypothalamus of a human female participant in the dbGaP study "Genotype-Tissue Expression (GTEx)"	Brain - Hypothalamus	brain_hypothalamus	No Hematolymphoid
dbGaP	phs000424.v8.p2	SRR602193		Non-tumor RNA:Total RNA sample from Brain - Hypothalamus of a human male participant in the dbGaP study "Genotype-Tissue Expression (GTEx)"	Brain - Hypothalamus	brain_hypothalamus	No Hematolymphoid
dbGaP	phs000424.v8.p2	SRR604318		Non-tumor RNA:Total RNA sample from Brain - Hypothalamus of a human male participant in the dbGaP study "Genotype-Tissue Expression (GTEx)"	Brain - Hypothalamus	brain_hypothalamus	No Hematolymphoid
dbGaP	phs000424.v8.p2	SRR608230		Non-tumor RNA:Total RNA sample from Brain - Hypothalamus of a human female participant in the dbGaP study "Genotype-Tissue Expression (GTEx)"	Brain - Hypothalamus	brain_hypothalamus	No Hematolymphoid
dbGaP	phs000424.v8.p2	SRR608574		Non-tumor RNA:Total RNA sample from Brain - Hypothalamus of a human female participant in the dbGaP study "Genotype-Tissue Expression (GTEx)"	Brain - Hypothalamus	brain_hypothalamus	No Hematolymphoid
dbGaP	phs000424.v8.p2	SRR613114		Non-tumor RNA:Total RNA sample from Brain - Hypothalamus of a human male participant in the dbGaP study "Genotype-Tissue Expression (GTEx)"	Brain - Hypothalamus	brain_hypothalamus	No Hematolymphoid
dbGaP	phs000424.v8.p2	SRR613354		Non-tumor RNA:Total RNA sample from Brain - Hypothalamus of a human female participant in the dbGaP study "Genotype-Tissue Expression (GTEx)"	Brain - Hypothalamus	brain_hypothalamus	No Hematolymphoid
dbGaP	phs000424.v8.p2	SRR614083		Non-tumor RNA:Total RNA sample from Brain - Hypothalamus of a human male participant in the dbGaP study "Genotype-Tissue Expression (GTEx)"	Brain - Hypothalamus	brain_hypothalamus	No Hematolymphoid
dbGaP	phs000424.v8.p2	SRR614443		Non-tumor RNA:Total RNA sample from Brain - Hypothalamus of a human male participant in the dbGaP study "Genotype-Tissue Expression (GTEx)"	Brain - Hypothalamus	brain_hypothalamus	No Hematolymphoid
dbGaP	phs000424.v8.p2	SRR614539		Non-tumor RNA:Total RNA sample from Brain - Hypothalamus of a human male participant in the dbGaP study "Genotype-Tissue Expression (GTEx)"	Brain - Hypothalamus	brain_hypothalamus	No Hematolymphoid
dbGaP	phs000424.v8.p2	SRR655218		Non-tumor RNA:Total RNA sample from Brain - Hypothalamus of a human male participant in the dbGaP study "Genotype-Tissue Expression (GTEx)"	Brain - Hypothalamus	brain_hypothalamus	No Hematolymphoid
dbGaP	phs000424.v8.p2	SRR659013		Non-tumor RNA:Total RNA sample from Brain - Hypothalamus of a human female participant in the dbGaP study "Genotype-Tissue Expression (GTEx)"	Brain - Hypothalamus	brain_hypothalamus	No Hematolymphoid
dbGaP	phs000424.v8.p2	SRR660007		Non-tumor RNA:Total RNA sample from Brain - Hypothalamus of a human female participant in the dbGaP study "Genotype-Tissue Expression (GTEx)"	Brain - Hypothalamus	brain_hypothalamus	No Hematolymphoid
dbGaP	phs000424.v8.p2	SRR660091		Non-tumor RNA:Total RNA sample from Brain - Hypothalamus of a human male participant in the dbGaP study "Genotype-Tissue Expression (GTEx)"	Brain - Hypothalamus	brain_hypothalamus	No Hematolymphoid
dbGaP	phs000424.v8.p2	SRR661179		Non-tumor RNA:Total RNA sample from Brain - Hypothalamus of a human male participant in the dbGaP study "Genotype-Tissue Expression (GTEx)"	Brain - Hypothalamus	brain_hypothalamus	No Hematolymphoid
dbGaP	phs000424.v8.p2	SRR661445		Non-tumor RNA:Total RNA sample from Brain - Hypothalamus of a human male participant in the dbGaP study "Genotype-Tissue Expression (GTEx)"	Brain - Hypothalamus	brain_hypothalamus	No Hematolymphoid
dbGaP	phs000424.v8.p2	SRR661995		Non-tumor RNA:Total RNA sample from Brain - Hypothalamus of a human female participant in the dbGaP study "Genotype-Tissue Expression (GTEx)"	Brain - Hypothalamus	brain_hypothalamus	No Hematolymphoid
dbGaP	phs000424.v8.p2	SRR665502		Non-tumor RNA:Total RNA sample from Brain - Hypothalamus of a human male participant in the dbGaP study "Genotype-Tissue Expression (GTEx)"	Brain - Hypothalamus	brain_hypothalamus	No Hematolymphoid
dbGaP	phs000424.v8.p2	SRR818270		Non-tumor RNA:Total RNA sample from Brain - Hypothalamus of a human female participant in the dbGaP study "Genotype-Tissue Expression (GTEx)"	Brain - Hypothalamus	brain_hypothalamus	No Hematolymphoid
dbGaP	phs000424.v8.p2	SRR818348		Non-tumor RNA:Total RNA sample from Brain - Hypothalamus of a human male participant in the dbGaP study "Genotype-Tissue Expression (GTEx)"	Brain - Hypothalamus	brain_hypothalamus	No Hematolymphoid
dbGaP	phs000424.v8.p2	SRR820256		Non-tumor RNA:Total RNA sample from Brain - Hypothalamus of a human female participant in the dbGaP study "Genotype-Tissue Expression (GTEx)"	Brain - Hypothalamus	brain_hypothalamus	No Hematolymphoid
dbGaP	phs000424.v8.p2	SRR820379		Non-tumor RNA:Total RNA sample from Brain - Hypothalamus of a human male participant in the dbGaP study "Genotype-Tissue Expression (GTEx)"	Brain - Hypothalamus	brain_hypothalamus	No Hematolymphoid
dbGaP	phs000424.v8.p2	SRR1070986		Non-tumor RNA:Total RNA sample from Brain - Nucleus accumbens (basal ganglia) of a human male participant in the dbGaP study "Genotype-Tissue Expression (GTEx)"	Brain - Nucleus accumbens (basal ganglia)	brain_nucleus_accumbens	No Hematolymphoid
dbGaP	phs000424.v8.p2	SRR1076072		Non-tumor RNA:Total RNA sample from Brain - Nucleus accumbens (basal ganglia) of a human male participant in the dbGaP study "Genotype-Tissue Expression (GTEx)"	Brain - Nucleus accumbens (basal ganglia)	brain_nucleus_accumbens	No Hematolymphoid
dbGaP	phs000424.v8.p2	SRR1079281		Non-tumor RNA:Total RNA sample from Brain - Nucleus accumbens (basal ganglia) of a human male participant in the dbGaP study "Genotype-Tissue Expression (GTEx)"	Brain - Nucleus accumbens (basal ganglia)	brain_nucleus_accumbens	No Hematolymphoid
dbGaP	phs000424.v8.p2	SRR1082759		Non-tumor RNA:Total RNA sample from Brain - Nucleus accumbens (basal ganglia) of a human male participant in the dbGaP study "Genotype-Tissue Expression (GTEx)"	Brain - Nucleus accumbens (basal ganglia)	brain_nucleus_accumbens	No Hematolymphoid
dbGaP	phs000424.v8.p2	SRR1087031		Non-tumor RNA:Total RNA sample from Brain - Nucleus accumbens (basal ganglia) of a human male participant in the dbGaP study "Genotype-Tissue Expression (GTEx)"	Brain - Nucleus accumbens (basal ganglia)	brain_nucleus_accumbens	No Hematolymphoid
dbGaP	phs000424.v8.p2	SRR1096966		Non-tumor RNA:Total RNA sample from Brain - Nucleus accumbens (basal ganglia) of a human male participant in the dbGaP study "Genotype-Tissue Expression (GTEx)"	Brain - Nucleus accumbens (basal ganglia)	brain_nucleus_accumbens	No Hematolymphoid
dbGaP	phs000424.v8.p2	SRR1099168		Non-tumor RNA:Total RNA sample from Brain - Nucleus accumbens (basal ganglia) of a human male participant in the dbGaP study "Genotype-Tissue Expression (GTEx)"	Brain - Nucleus accumbens (basal ganglia)	brain_nucleus_accumbens	No Hematolymphoid
dbGaP	phs000424.v8.p2	SRR1103048		Non-tumor RNA:Total RNA sample from Brain - Nucleus accumbens (basal ganglia) of a human male participant in the dbGaP study "Genotype-Tissue Expression (GTEx)"	Brain - Nucleus accumbens (basal ganglia)	brain_nucleus_accumbens	No Hematolymphoid
dbGaP	phs000424.v8.p2	SRR1311285		Non-tumor RNA:Total RNA sample from Brain - Nucleus accumbens (basal ganglia) of a human male participant in the dbGaP study "Genotype-Tissue Expression (GTEx)"	Brain - Nucleus accumbens (basal ganglia)	brain_nucleus_accumbens	No Hematolymphoid
dbGaP	phs000424.v8.p2	SRR1313361		Non-tumor RNA:Total RNA sample from Brain - Nucleus accumbens (basal ganglia) of a human male participant in the dbGaP study "Genotype-Tissue Expression (GTEx)"	Brain - Nucleus accumbens (basal ganglia)	brain_nucleus_accumbens	No Hematolymphoid
dbGaP	phs000424.v8.p2	SRR1313642		Non-tumor RNA:Total RNA sample from Brain - Nucleus accumbens (basal ganglia) of a human male participant in the dbGaP study "Genotype-Tissue Expression (GTEx)"	Brain - Nucleus accumbens (basal ganglia)	brain_nucleus_accumbens	No Hematolymphoid
dbGaP	phs000424.v8.p2	SRR1313951		Non-tumor RNA:Total RNA sample from Brain - Nucleus accumbens (basal ganglia) of a human male participant in the dbGaP study "Genotype-Tissue Expression (GTEx)"	Brain - Nucleus accumbens (basal ganglia)	brain_nucleus_accumbens	No Hematolymphoid
dbGaP	phs000424.v8.p2	SRR1314998		Non-tumor RNA:Total RNA sample from Brain - Nucleus accumbens (basal ganglia) of a human male participant in the dbGaP study "Genotype-Tissue Expression (GTEx)"	Brain - Nucleus accumbens (basal ganglia)	brain_nucleus_accumbens	No Hematolymphoid
dbGaP	phs000424.v8.p2	SRR1318372		Non-tumor RNA:Total RNA sample from Brain - Nucleus accumbens (basal ganglia) of a human male participant in the dbGaP study "Genotype-Tissue Expression (GTEx)"	Brain - Nucleus accumbens (basal ganglia)	brain_nucleus_accumbens	No Hematolymphoid
dbGaP	phs000424.v8.p2	SRR1320180		Non-tumor RNA:Total RNA sample from Brain - Nucleus accumbens (basal ganglia) of a human female participant in the dbGaP study "Genotype-Tissue Expression (GTEx)"	Brain - Nucleus accumbens (basal ganglia)	brain_nucleus_accumbens	No Hematolymphoid
dbGaP	phs000424.v8.p2	SRR1321183		Non-tumor RNA:Total RNA sample from Brain - Nucleus accumbens (basal ganglia) of a human female participant in the dbGaP study "Genotype-Tissue Expression (GTEx)"	Brain - Nucleus accumbens (basal ganglia)	brain_nucleus_accumbens	No Hematolymphoid
dbGaP	phs000424.v8.p2	SRR1321552		Non-tumor RNA:Total RNA sample from Brain - Nucleus accumbens (basal ganglia) of a human male participant in the dbGaP study "Genotype-Tissue Expression (GTEx)"	Brain - Nucleus accumbens (basal ganglia)	brain_nucleus_accumbens	No Hematolymphoid
dbGaP	phs000424.v8.p2	SRR1322555		Non-tumor RNA:Total RNA sample from Brain - Nucleus accumbens (basal ganglia) of a human male participant in the dbGaP study "Genotype-Tissue Expression (GTEx)"	Brain - Nucleus accumbens (basal ganglia)	brain_nucleus_accumbens	No Hematolymphoid
dbGaP	phs000424.v8.p2	SRR1323130		Non-tumor RNA:Total RNA sample from Brain - Nucleus accumbens (basal ganglia) of a human female participant in the dbGaP study "Genotype-Tissue Expression (GTEx)"	Brain - Nucleus accumbens (basal ganglia)	brain_nucleus_accumbens	No Hematolymphoid
dbGaP	phs000424.v8.p2	SRR1323764		Non-tumor RNA:Total RNA sample from Brain - Nucleus accumbens (basal ganglia) of a human male participant in the dbGaP study "Genotype-Tissue Expression (GTEx)"	Brain - Nucleus accumbens (basal ganglia)	brain_nucleus_accumbens	No Hematolymphoid
dbGaP	phs000424.v8.p2	SRR597927		Non-tumor RNA:Total RNA sample from Brain - Nucleus accumbens (basal ganglia) of a human male participant in the dbGaP study "Genotype-Tissue Expression (GTEx)"	Brain - Nucleus accumbens (basal ganglia)	brain_nucleus_accumbens	No Hematolymphoid
dbGaP	phs000424.v8.p2	SRR598196		Non-tumor RNA:Total RNA sample from Brain - Nucleus accumbens (basal ganglia) of a human female participant in the dbGaP study "Genotype-Tissue Expression (GTEx)"	Brain - Nucleus accumbens (basal ganglia)	brain_nucleus_accumbens	No Hematolymphoid
dbGaP	phs000424.v8.p2	SRR598253		Non-tumor RNA:Total RNA sample from Brain - Nucleus accumbens (basal ganglia) of a human female participant in the dbGaP study "Genotype-Tissue Expression (GTEx)"	Brain - Nucleus accumbens (basal ganglia)	brain_nucleus_accumbens	No Hematolymphoid
dbGaP	phs000424.v8.p2	SRR600348		Non-tumor RNA:Total RNA sample from Brain - Nucleus accumbens (basal ganglia) of a human female participant in the dbGaP study "Genotype-Tissue Expression (GTEx)"	Brain - Nucleus accumbens (basal ganglia)	brain_nucleus_accumbens	No Hematolymphoid
dbGaP	phs000424.v8.p2	SRR600560		Non-tumor RNA:Total RNA sample from Brain - Nucleus accumbens (basal ganglia) of a human male participant in the dbGaP study "Genotype-Tissue Expression (GTEx)"	Brain - Nucleus accumbens (basal ganglia)	brain_nucleus_accumbens	No Hematolymphoid
dbGaP	phs000424.v8.p2	SRR601122		Non-tumor RNA:Total RNA sample from Brain - Nucleus accumbens (basal ganglia) of a human male participant in the dbGaP study "Genotype-Tissue Expression (GTEx)"	Brain - Nucleus accumbens (basal ganglia)	brain_nucleus_accumbens	No Hematolymphoid
dbGaP	phs000424.v8.p2	SRR601201		Non-tumor RNA:Total RNA sample from Brain - Nucleus accumbens (basal ganglia) of a human female participant in the dbGaP study "Genotype-Tissue Expression (GTEx)"	Brain - Nucleus accumbens (basal ganglia)	brain_nucleus_accumbens	No Hematolymphoid
dbGaP	phs000424.v8.p2	SRR602808		Non-tumor RNA:Total RNA sample from Brain - Nucleus accumbens (basal ganglia) of a human female participant in the dbGaP study "Genotype-Tissue Expression (GTEx)"	Brain - Nucleus accumbens (basal ganglia)	brain_nucleus_accumbens	No Hematolymphoid
dbGaP	phs000424.v8.p2	SRR607141		Non-tumor RNA:Total RNA sample from Brain - Nucleus accumbens (basal ganglia) of a human male participant in the dbGaP study "Genotype-Tissue Expression (GTEx)"	Brain - Nucleus accumbens (basal ganglia)	brain_nucleus_accumbens	No Hematolymphoid
dbGaP	phs000424.v8.p2	SRR612731		Non-tumor RNA:Total RNA sample from Brain - Nucleus accumbens (basal ganglia) of a human female participant in the dbGaP study "Genotype-Tissue Expression (GTEx)"	Brain - Nucleus accumbens (basal ganglia)	brain_nucleus_accumbens	No Hematolymphoid
dbGaP	phs000424.v8.p2	SRR613042		Non-tumor RNA:Total RNA sample from Brain - Nucleus accumbens (basal ganglia) of a human male participant in the dbGaP study "Genotype-Tissue Expression (GTEx)"	Brain - Nucleus accumbens (basal ganglia)	brain_nucleus_accumbens	No Hematolymphoid
dbGaP	phs000424.v8.p2	SRR613438		Non-tumor RNA:Total RNA sample from Brain - Nucleus accumbens (basal ganglia) of a human male participant in the dbGaP study "Genotype-Tissue Expression (GTEx)"	Brain - Nucleus accumbens (basal ganglia)	brain_nucleus_accumbens	No Hematolymphoid
dbGaP	phs000424.v8.p2	SRR613579		Non-tumor RNA:Total RNA sample from Brain - Nucleus accumbens (basal ganglia) of a human female participant in the dbGaP study "Genotype-Tissue Expression (GTEx)"	Brain - Nucleus accumbens (basal ganglia)	brain_nucleus_accumbens	No Hematolymphoid
dbGaP	phs000424.v8.p2	SRR654886		Non-tumor RNA:Total RNA sample from Brain - Nucleus accumbens (basal ganglia) of a human male participant in the dbGaP study "Genotype-Tissue Expression (GTEx)"	Brain - Nucleus accumbens (basal ganglia)	brain_nucleus_accumbens	No Hematolymphoid
dbGaP	phs000424.v8.p2	SRR655134		Non-tumor RNA:Total RNA sample from Brain - Nucleus accumbens (basal ganglia) of a human male participant in the dbGaP study "Genotype-Tissue Expression (GTEx)"	Brain - Nucleus accumbens (basal ganglia)	brain_nucleus_accumbens	No Hematolymphoid
dbGaP	phs000424.v8.p2	SRR655649		Non-tumor RNA:Total RNA sample from Brain - Nucleus accumbens (basal ganglia) of a human male participant in the dbGaP study "Genotype-Tissue Expression (GTEx)"	Brain - Nucleus accumbens (basal ganglia)	brain_nucleus_accumbens	No Hematolymphoid
dbGaP	phs000424.v8.p2	SRR655923		Non-tumor RNA:Total RNA sample from Brain - Nucleus accumbens (basal ganglia) of a human male participant in the dbGaP study "Genotype-Tissue Expression (GTEx)"	Brain - Nucleus accumbens (basal ganglia)	brain_nucleus_accumbens	No Hematolymphoid
dbGaP	phs000424.v8.p2	SRR656167		Non-tumor RNA:Total RNA sample from Brain - Nucleus accumbens (basal ganglia) of a human female participant in the dbGaP study "Genotype-Tissue Expression (GTEx)"	Brain - Nucleus accumbens (basal ganglia)	brain_nucleus_accumbens	No Hematolymphoid
dbGaP	phs000424.v8.p2	SRR657348		Non-tumor RNA:Total RNA sample from Brain - Nucleus accumbens (basal ganglia) of a human female participant in the dbGaP study "Genotype-Tissue Expression (GTEx)"	Brain - Nucleus accumbens (basal ganglia)	brain_nucleus_accumbens	No Hematolymphoid
dbGaP	phs000424.v8.p2	SRR659187		Non-tumor RNA:Total RNA sample from Brain - Nucleus accumbens (basal ganglia) of a human female participant in the dbGaP study "Genotype-Tissue Expression (GTEx)"	Brain - Nucleus accumbens (basal ganglia)	brain_nucleus_accumbens	No Hematolymphoid
dbGaP	phs000424.v8.p2	SRR661433		Non-tumor RNA:Total RNA sample from Brain - Nucleus accumbens (basal ganglia) of a human male participant in the dbGaP study "Genotype-Tissue Expression (GTEx)"	Brain - Nucleus accumbens (basal ganglia)	brain_nucleus_accumbens	No Hematolymphoid
dbGaP	phs000424.v8.p2	SRR662546		Non-tumor RNA:Total RNA sample from Brain - Nucleus accumbens (basal ganglia) of a human male participant in the dbGaP study "Genotype-Tissue Expression (GTEx)"	Brain - Nucleus accumbens (basal ganglia)	brain_nucleus_accumbens	No Hematolymphoid
dbGaP	phs000424.v8.p2	SRR664842		Non-tumor RNA:Total RNA sample from Brain - Nucleus accumbens (basal ganglia) of a human male participant in the dbGaP study "Genotype-Tissue Expression (GTEx)"	Brain - Nucleus accumbens (basal ganglia)	brain_nucleus_accumbens	No Hematolymphoid
dbGaP	phs000424.v8.p2	SRR665334		Non-tumor RNA:Total RNA sample from Brain - Nucleus accumbens (basal ganglia) of a human female participant in the dbGaP study "Genotype-Tissue Expression (GTEx)"	Brain - Nucleus accumbens (basal ganglia)	brain_nucleus_accumbens	No Hematolymphoid
dbGaP	phs000424.v8.p2	SRR817905		Non-tumor RNA:Total RNA sample from Brain - Nucleus accumbens (basal ganglia) of a human male participant in the dbGaP study "Genotype-Tissue Expression (GTEx)"	Brain - Nucleus accumbens (basal ganglia)	brain_nucleus_accumbens	No Hematolymphoid
dbGaP	phs000424.v8.p2	SRR817978		Non-tumor RNA:Total RNA sample from Brain - Nucleus accumbens (basal ganglia) of a human male participant in the dbGaP study "Genotype-Tissue Expression (GTEx)"	Brain - Nucleus accumbens (basal ganglia)	brain_nucleus_accumbens	No Hematolymphoid
dbGaP	phs000424.v8.p2	SRR819793		Non-tumor RNA:Total RNA sample from Brain - Nucleus accumbens (basal ganglia) of a human male participant in the dbGaP study "Genotype-Tissue Expression (GTEx)"	Brain - Nucleus accumbens (basal ganglia)	brain_nucleus_accumbens	No Hematolymphoid
dbGaP	phs000424.v8.p2	SRR820157		Non-tumor RNA:Total RNA sample from Brain - Nucleus accumbens (basal ganglia) of a human female participant in the dbGaP study "Genotype-Tissue Expression (GTEx)"	Brain - Nucleus accumbens (basal ganglia)	brain_nucleus_accumbens	No Hematolymphoid
dbGaP	phs000424.v8.p2	SRR820209		Non-tumor RNA:Total RNA sample from Brain - Nucleus accumbens (basal ganglia) of a human female participant in the dbGaP study "Genotype-Tissue Expression (GTEx)"	Brain - Nucleus accumbens (basal ganglia)	brain_nucleus_accumbens	No Hematolymphoid
dbGaP	phs000424.v8.p2	SRR821581		Non-tumor RNA:Total RNA sample from Brain - Nucleus accumbens (basal ganglia) of a human male participant in the dbGaP study "Genotype-Tissue Expression (GTEx)"	Brain - Nucleus accumbens (basal ganglia)	brain_nucleus_accumbens	No Hematolymphoid
dbGaP	phs000424.v8.p2	SRR1075898		Non-tumor RNA:Total RNA sample from Brain - Putamen (basal ganglia) of a human male participant in the dbGaP study "Genotype-Tissue Expression (GTEx)"	Brain - Putamen (basal ganglia)	brain_putamen	No Hematolymphoid
dbGaP	phs000424.v8.p2	SRR1085662		Non-tumor RNA:Total RNA sample from Brain - Putamen (basal ganglia) of a human male participant in the dbGaP study "Genotype-Tissue Expression (GTEx)"	Brain - Putamen (basal ganglia)	brain_putamen	No Hematolymphoid
dbGaP	phs000424.v8.p2	SRR1087152		Non-tumor RNA:Total RNA sample from Brain - Putamen (basal ganglia) of a human male participant in the dbGaP study "Genotype-Tissue Expression (GTEx)"	Brain - Putamen (basal ganglia)	brain_putamen	No Hematolymphoid
dbGaP	phs000424.v8.p2	SRR1098336		Non-tumor RNA:Total RNA sample from Brain - Putamen (basal ganglia) of a human male participant in the dbGaP study "Genotype-Tissue Expression (GTEx)"	Brain - Putamen (basal ganglia)	brain_putamen	No Hematolymphoid
dbGaP	phs000424.v8.p2	SRR1099023		Non-tumor RNA:Total RNA sample from Brain - Putamen (basal ganglia) of a human male participant in the dbGaP study "Genotype-Tissue Expression (GTEx)"	Brain - Putamen (basal ganglia)	brain_putamen	No Hematolymphoid
dbGaP	phs000424.v8.p2	SRR1313932		Non-tumor RNA:Total RNA sample from Brain - Putamen (basal ganglia) of a human male participant in the dbGaP study "Genotype-Tissue Expression (GTEx)"	Brain - Putamen (basal ganglia)	brain_putamen	No Hematolymphoid
dbGaP	phs000424.v8.p2	SRR1316127		Non-tumor RNA:Total RNA sample from Brain - Putamen (basal ganglia) of a human male participant in the dbGaP study "Genotype-Tissue Expression (GTEx)"	Brain - Putamen (basal ganglia)	brain_putamen	No Hematolymphoid
dbGaP	phs000424.v8.p2	SRR1320012		Non-tumor RNA:Total RNA sample from Brain - Putamen (basal ganglia) of a human male participant in the dbGaP study "Genotype-Tissue Expression (GTEx)"	Brain - Putamen (basal ganglia)	brain_putamen	No Hematolymphoid
dbGaP	phs000424.v8.p2	SRR1321046		Non-tumor RNA:Total RNA sample from Brain - Putamen (basal ganglia) of a human male participant in the dbGaP study "Genotype-Tissue Expression (GTEx)"	Brain - Putamen (basal ganglia)	brain_putamen	No Hematolymphoid
dbGaP	phs000424.v8.p2	SRR1321462		Non-tumor RNA:Total RNA sample from Brain - Putamen (basal ganglia) of a human female participant in the dbGaP study "Genotype-Tissue Expression (GTEx)"	Brain - Putamen (basal ganglia)	brain_putamen	No Hematolymphoid
dbGaP	phs000424.v8.p2	SRR1324043		Non-tumor RNA:Total RNA sample from Brain - Putamen (basal ganglia) of a human male participant in the dbGaP study "Genotype-Tissue Expression (GTEx)"	Brain - Putamen (basal ganglia)	brain_putamen	No Hematolymphoid
dbGaP	phs000424.v8.p2	SRR1330675		Non-tumor RNA:Total RNA sample from Brain - Putamen (basal ganglia) of a human male participant in the dbGaP study "Genotype-Tissue Expression (GTEx)"	Brain - Putamen (basal ganglia)	brain_putamen	No Hematolymphoid
dbGaP	phs000424.v8.p2	SRR1331466		Non-tumor RNA:Total RNA sample from Brain - Putamen (basal ganglia) of a human male participant in the dbGaP study "Genotype-Tissue Expression (GTEx)"	Brain - Putamen (basal ganglia)	brain_putamen	No Hematolymphoid
dbGaP	phs000424.v8.p2	SRR1331534		Non-tumor RNA:Total RNA sample from Brain - Putamen (basal ganglia) of a human male participant in the dbGaP study "Genotype-Tissue Expression (GTEx)"	Brain - Putamen (basal ganglia)	brain_putamen	No Hematolymphoid
dbGaP	phs000424.v8.p2	SRR1332048		Non-tumor RNA:Total RNA sample from Brain - Putamen (basal ganglia) of a human male participant in the dbGaP study "Genotype-Tissue Expression (GTEx)"	Brain - Putamen (basal ganglia)	brain_putamen	No Hematolymphoid
dbGaP	phs000424.v8.p2	SRR1334741		Non-tumor RNA:Total RNA sample from Brain - Putamen (basal ganglia) of a human female participant in the dbGaP study "Genotype-Tissue Expression (GTEx)"	Brain - Putamen (basal ganglia)	brain_putamen	No Hematolymphoid
dbGaP	phs000424.v8.p2	SRR1335064		Non-tumor RNA:Total RNA sample from Brain - Putamen (basal ganglia) of a human male participant in the dbGaP study "Genotype-Tissue Expression (GTEx)"	Brain - Putamen (basal ganglia)	brain_putamen	No Hematolymphoid
dbGaP	phs000424.v8.p2	SRR1337074		Non-tumor RNA:Total RNA sample from Brain - Putamen (basal ganglia) of a human male participant in the dbGaP study "Genotype-Tissue Expression (GTEx)"	Brain - Putamen (basal ganglia)	brain_putamen	No Hematolymphoid
dbGaP	phs000424.v8.p2	SRR1339530		Non-tumor RNA:Total RNA sample from Brain - Putamen (basal ganglia) of a human male participant in the dbGaP study "Genotype-Tissue Expression (GTEx)"	Brain - Putamen (basal ganglia)	brain_putamen	No Hematolymphoid
dbGaP	phs000424.v8.p2	SRR1341008		Non-tumor RNA:Total RNA sample from Brain - Putamen (basal ganglia) of a human male participant in the dbGaP study "Genotype-Tissue Expression (GTEx)"	Brain - Putamen (basal ganglia)	brain_putamen	No Hematolymphoid
dbGaP	phs000424.v8.p2	SRR1341521		Non-tumor RNA:Total RNA sample from Brain - Putamen (basal ganglia) of a human male participant in the dbGaP study "Genotype-Tissue Expression (GTEx)"	Brain - Putamen (basal ganglia)	brain_putamen	No Hematolymphoid
dbGaP	phs000424.v8.p2	SRR1343281		Non-tumor RNA:Total RNA sample from Brain - Putamen (basal ganglia) of a human male participant in the dbGaP study "Genotype-Tissue Expression (GTEx)"	Brain - Putamen (basal ganglia)	brain_putamen	No Hematolymphoid
dbGaP	phs000424.v8.p2	SRR1345478		Non-tumor RNA:Total RNA sample from Brain - Putamen (basal ganglia) of a human male participant in the dbGaP study "Genotype-Tissue Expression (GTEx)"	Brain - Putamen (basal ganglia)	brain_putamen	No Hematolymphoid
dbGaP	phs000424.v8.p2	SRR1348861		Non-tumor RNA:Total RNA sample from Brain - Putamen (basal ganglia) of a human male participant in the dbGaP study "Genotype-Tissue Expression (GTEx)"	Brain - Putamen (basal ganglia)	brain_putamen	No Hematolymphoid
dbGaP	phs000424.v8.p2	SRR1358561		Non-tumor RNA:Total RNA sample from Brain - Putamen (basal ganglia) of a human female participant in the dbGaP study "Genotype-Tissue Expression (GTEx)"	Brain - Putamen (basal ganglia)	brain_putamen	No Hematolymphoid
dbGaP	phs000424.v8.p2	SRR1360718		Non-tumor RNA:Total RNA sample from Brain - Putamen (basal ganglia) of a human female participant in the dbGaP study "Genotype-Tissue Expression (GTEx)"	Brain - Putamen (basal ganglia)	brain_putamen	No Hematolymphoid
dbGaP	phs000424.v8.p2	SRR1364739		Non-tumor RNA:Total RNA sample from Brain - Putamen (basal ganglia) of a human male participant in the dbGaP study "Genotype-Tissue Expression (GTEx)"	Brain - Putamen (basal ganglia)	brain_putamen	No Hematolymphoid
dbGaP	phs000424.v8.p2	SRR1366433		Non-tumor RNA:Total RNA sample from Brain - Putamen (basal ganglia) of a human male participant in the dbGaP study "Genotype-Tissue Expression (GTEx)"	Brain - Putamen (basal ganglia)	brain_putamen	No Hematolymphoid
dbGaP	phs000424.v8.p2	SRR598276		Non-tumor RNA:Total RNA sample from Brain - Putamen (basal ganglia) of a human male participant in the dbGaP study "Genotype-Tissue Expression (GTEx)"	Brain - Putamen (basal ganglia)	brain_putamen	No Hematolymphoid
dbGaP	phs000424.v8.p2	SRR598894		Non-tumor RNA:Total RNA sample from Brain - Putamen (basal ganglia) of a human female participant in the dbGaP study "Genotype-Tissue Expression (GTEx)"	Brain - Putamen (basal ganglia)	brain_putamen	No Hematolymphoid
dbGaP	phs000424.v8.p2	SRR600533		Non-tumor RNA:Total RNA sample from Brain - Putamen (basal ganglia) of a human male participant in the dbGaP study "Genotype-Tissue Expression (GTEx)"	Brain - Putamen (basal ganglia)	brain_putamen	No Hematolymphoid
dbGaP	phs000424.v8.p2	SRR601287		Non-tumor RNA:Total RNA sample from Brain - Putamen (basal ganglia) of a human female participant in the dbGaP study "Genotype-Tissue Expression (GTEx)"	Brain - Putamen (basal ganglia)	brain_putamen	No Hematolymphoid
dbGaP	phs000424.v8.p2	SRR602540		Non-tumor RNA:Total RNA sample from Brain - Putamen (basal ganglia) of a human female participant in the dbGaP study "Genotype-Tissue Expression (GTEx)"	Brain - Putamen (basal ganglia)	brain_putamen	No Hematolymphoid
dbGaP	phs000424.v8.p2	SRR607538		Non-tumor RNA:Total RNA sample from Brain - Putamen (basal ganglia) of a human male participant in the dbGaP study "Genotype-Tissue Expression (GTEx)"	Brain - Putamen (basal ganglia)	brain_putamen	No Hematolymphoid
dbGaP	phs000424.v8.p2	SRR608368		Non-tumor RNA:Total RNA sample from Brain - Putamen (basal ganglia) of a human male participant in the dbGaP study "Genotype-Tissue Expression (GTEx)"	Brain - Putamen (basal ganglia)	brain_putamen	No Hematolymphoid
dbGaP	phs000424.v8.p2	SRR614155		Non-tumor RNA:Total RNA sample from Brain - Putamen (basal ganglia) of a human male participant in the dbGaP study "Genotype-Tissue Expression (GTEx)"	Brain - Putamen (basal ganglia)	brain_putamen	No Hematolymphoid
dbGaP	phs000424.v8.p2	SRR614455		Non-tumor RNA:Total RNA sample from Brain - Putamen (basal ganglia) of a human female participant in the dbGaP study "Genotype-Tissue Expression (GTEx)"	Brain - Putamen (basal ganglia)	brain_putamen	No Hematolymphoid
dbGaP	phs000424.v8.p2	SRR614515		Non-tumor RNA:Total RNA sample from Brain - Putamen (basal ganglia) of a human female participant in the dbGaP study "Genotype-Tissue Expression (GTEx)"	Brain - Putamen (basal ganglia)	brain_putamen	No Hematolymphoid
dbGaP	phs000424.v8.p2	SRR614924		Non-tumor RNA:Total RNA sample from Brain - Putamen (basal ganglia) of a human female participant in the dbGaP study "Genotype-Tissue Expression (GTEx)"	Brain - Putamen (basal ganglia)	brain_putamen	No Hematolymphoid
dbGaP	phs000424.v8.p2	SRR658188		Non-tumor RNA:Total RNA sample from Brain - Putamen (basal ganglia) of a human male participant in the dbGaP study "Genotype-Tissue Expression (GTEx)"	Brain - Putamen (basal ganglia)	brain_putamen	No Hematolymphoid
dbGaP	phs000424.v8.p2	SRR658247		Non-tumor RNA:Total RNA sample from Brain - Putamen (basal ganglia) of a human male participant in the dbGaP study "Genotype-Tissue Expression (GTEx)"	Brain - Putamen (basal ganglia)	brain_putamen	No Hematolymphoid
dbGaP	phs000424.v8.p2	SRR659121		Non-tumor RNA:Total RNA sample from Brain - Putamen (basal ganglia) of a human male participant in the dbGaP study "Genotype-Tissue Expression (GTEx)"	Brain - Putamen (basal ganglia)	brain_putamen	No Hematolymphoid
dbGaP	phs000424.v8.p2	SRR659484		Non-tumor RNA:Total RNA sample from Brain - Putamen (basal ganglia) of a human female participant in the dbGaP study "Genotype-Tissue Expression (GTEx)"	Brain - Putamen (basal ganglia)	brain_putamen	No Hematolymphoid
dbGaP	phs000424.v8.p2	SRR659780		Non-tumor RNA:Total RNA sample from Brain - Putamen (basal ganglia) of a human female participant in the dbGaP study "Genotype-Tissue Expression (GTEx)"	Brain - Putamen (basal ganglia)	brain_putamen	No Hematolymphoid
dbGaP	phs000424.v8.p2	SRR659899		Non-tumor RNA:Total RNA sample from Brain - Putamen (basal ganglia) of a human male participant in the dbGaP study "Genotype-Tissue Expression (GTEx)"	Brain - Putamen (basal ganglia)	brain_putamen	No Hematolymphoid
dbGaP	phs000424.v8.p2	SRR665563		Non-tumor RNA:Total RNA sample from Brain - Putamen (basal ganglia) of a human male participant in the dbGaP study "Genotype-Tissue Expression (GTEx)"	Brain - Putamen (basal ganglia)	brain_putamen	No Hematolymphoid
dbGaP	phs000424.v8.p2	SRR817629		Non-tumor RNA:Total RNA sample from Brain - Putamen (basal ganglia) of a human male participant in the dbGaP study "Genotype-Tissue Expression (GTEx)"	Brain - Putamen (basal ganglia)	brain_putamen	No Hematolymphoid
dbGaP	phs000424.v8.p2	SRR817775		Non-tumor RNA:Total RNA sample from Brain - Putamen (basal ganglia) of a human male participant in the dbGaP study "Genotype-Tissue Expression (GTEx)"	Brain - Putamen (basal ganglia)	brain_putamen	No Hematolymphoid
dbGaP	phs000424.v8.p2	SRR818146		Non-tumor RNA:Total RNA sample from Brain - Putamen (basal ganglia) of a human male participant in the dbGaP study "Genotype-Tissue Expression (GTEx)"	Brain - Putamen (basal ganglia)	brain_putamen	No Hematolymphoid
dbGaP	phs000424.v8.p2	SRR818971		Non-tumor RNA:Total RNA sample from Brain - Putamen (basal ganglia) of a human female participant in the dbGaP study "Genotype-Tissue Expression (GTEx)"	Brain - Putamen (basal ganglia)	brain_putamen	No Hematolymphoid
dbGaP	phs000424.v8.p2	SRR1073755		Non-tumor RNA:Total RNA sample from Brain - Spinal cord (cervical c-1) of a human female participant in the dbGaP study "Genotype-Tissue Expression (GTEx)"	Brain - Spinal cord (cervical c-1)	brain_spinal_cord	No Hematolymphoid
dbGaP	phs000424.v8.p2	SRR1079168		Non-tumor RNA:Total RNA sample from Brain - Spinal cord (cervical c-1) of a human male participant in the dbGaP study "Genotype-Tissue Expression (GTEx)"	Brain - Spinal cord (cervical c-1)	brain_spinal_cord	No Hematolymphoid
dbGaP	phs000424.v8.p2	SRR1085782		Non-tumor RNA:Total RNA sample from Brain - Spinal cord (cervical c-1) of a human male participant in the dbGaP study "Genotype-Tissue Expression (GTEx)"	Brain - Spinal cord (cervical c-1)	brain_spinal_cord	No Hematolymphoid
dbGaP	phs000424.v8.p2	SRR1120755		Non-tumor RNA:Total RNA sample from Brain - Spinal cord (cervical c-1) of a human male participant in the dbGaP study "Genotype-Tissue Expression (GTEx)"	Brain - Spinal cord (cervical c-1)	brain_spinal_cord	No Hematolymphoid
dbGaP	phs000424.v8.p2	SRR1310623		Non-tumor RNA:Total RNA sample from Brain - Spinal cord (cervical c-1) of a human male participant in the dbGaP study "Genotype-Tissue Expression (GTEx)"	Brain - Spinal cord (cervical c-1)	brain_spinal_cord	No Hematolymphoid
dbGaP	phs000424.v8.p2	SRR1315994		Non-tumor RNA:Total RNA sample from Brain - Spinal cord (cervical c-1) of a human male participant in the dbGaP study "Genotype-Tissue Expression (GTEx)"	Brain - Spinal cord (cervical c-1)	brain_spinal_cord	No Hematolymphoid
dbGaP	phs000424.v8.p2	SRR1320071		Non-tumor RNA:Total RNA sample from Brain - Spinal cord (cervical c-1) of a human male participant in the dbGaP study "Genotype-Tissue Expression (GTEx)"	Brain - Spinal cord (cervical c-1)	brain_spinal_cord	No Hematolymphoid
dbGaP	phs000424.v8.p2	SRR1321853		Non-tumor RNA:Total RNA sample from Brain - Spinal cord (cervical c-1) of a human female participant in the dbGaP study "Genotype-Tissue Expression (GTEx)"	Brain - Spinal cord (cervical c-1)	brain_spinal_cord	No Hematolymphoid
dbGaP	phs000424.v8.p2	SRR1321966		Non-tumor RNA:Total RNA sample from Brain - Spinal cord (cervical c-1) of a human male participant in the dbGaP study "Genotype-Tissue Expression (GTEx)"	Brain - Spinal cord (cervical c-1)	brain_spinal_cord	No Hematolymphoid
dbGaP	phs000424.v8.p2	SRR1323603		Non-tumor RNA:Total RNA sample from Brain - Spinal cord (cervical c-1) of a human female participant in the dbGaP study "Genotype-Tissue Expression (GTEx)"	Brain - Spinal cord (cervical c-1)	brain_spinal_cord	No Hematolymphoid
dbGaP	phs000424.v8.p2	SRR1323807		Non-tumor RNA:Total RNA sample from Brain - Spinal cord (cervical c-1) of a human female participant in the dbGaP study "Genotype-Tissue Expression (GTEx)"	Brain - Spinal cord (cervical c-1)	brain_spinal_cord	No Hematolymphoid
dbGaP	phs000424.v8.p2	SRR1325401		Non-tumor RNA:Total RNA sample from Brain - Spinal cord (cervical c-1) of a human male participant in the dbGaP study "Genotype-Tissue Expression (GTEx)"	Brain - Spinal cord (cervical c-1)	brain_spinal_cord	No Hematolymphoid
dbGaP	phs000424.v8.p2	SRR1330498		Non-tumor RNA:Total RNA sample from Brain - Spinal cord (cervical c-1) of a human female participant in the dbGaP study "Genotype-Tissue Expression (GTEx)"	Brain - Spinal cord (cervical c-1)	brain_spinal_cord	No Hematolymphoid
dbGaP	phs000424.v8.p2	SRR1333694		Non-tumor RNA:Total RNA sample from Brain - Spinal cord (cervical c-1) of a human male participant in the dbGaP study "Genotype-Tissue Expression (GTEx)"	Brain - Spinal cord (cervical c-1)	brain_spinal_cord	No Hematolymphoid
dbGaP	phs000424.v8.p2	SRR1336481		Non-tumor RNA:Total RNA sample from Brain - Spinal cord (cervical c-1) of a human male participant in the dbGaP study "Genotype-Tissue Expression (GTEx)"	Brain - Spinal cord (cervical c-1)	brain_spinal_cord	No Hematolymphoid
dbGaP	phs000424.v8.p2	SRR1336727		Non-tumor RNA:Total RNA sample from Brain - Spinal cord (cervical c-1) of a human male participant in the dbGaP study "Genotype-Tissue Expression (GTEx)"	Brain - Spinal cord (cervical c-1)	brain_spinal_cord	No Hematolymphoid
dbGaP	phs000424.v8.p2	SRR1340133		Non-tumor RNA:Total RNA sample from Brain - Spinal cord (cervical c-1) of a human male participant in the dbGaP study "Genotype-Tissue Expression (GTEx)"	Brain - Spinal cord (cervical c-1)	brain_spinal_cord	No Hematolymphoid
dbGaP	phs000424.v8.p2	SRR1343879		Non-tumor RNA:Total RNA sample from Brain - Spinal cord (cervical c-1) of a human male participant in the dbGaP study "Genotype-Tissue Expression (GTEx)"	Brain - Spinal cord (cervical c-1)	brain_spinal_cord	No Hematolymphoid
dbGaP	phs000424.v8.p2	SRR1346813		Non-tumor RNA:Total RNA sample from Brain - Spinal cord (cervical c-1) of a human male participant in the dbGaP study "Genotype-Tissue Expression (GTEx)"	Brain - Spinal cord (cervical c-1)	brain_spinal_cord	No Hematolymphoid
dbGaP	phs000424.v8.p2	SRR1350525		Non-tumor RNA:Total RNA sample from Brain - Spinal cord (cervical c-1) of a human female participant in the dbGaP study "Genotype-Tissue Expression (GTEx)"	Brain - Spinal cord (cervical c-1)	brain_spinal_cord	No Hematolymphoid
dbGaP	phs000424.v8.p2	SRR1362777		Non-tumor RNA:Total RNA sample from Brain - Spinal cord (cervical c-1) of a human female participant in the dbGaP study "Genotype-Tissue Expression (GTEx)"	Brain - Spinal cord (cervical c-1)	brain_spinal_cord	No Hematolymphoid
dbGaP	phs000424.v8.p2	SRR1363633		Non-tumor RNA:Total RNA sample from Brain - Spinal cord (cervical c-1) of a human male participant in the dbGaP study "Genotype-Tissue Expression (GTEx)"	Brain - Spinal cord (cervical c-1)	brain_spinal_cord	No Hematolymphoid
dbGaP	phs000424.v8.p2	SRR1363992		Non-tumor RNA:Total RNA sample from Brain - Spinal cord (cervical c-1) of a human female participant in the dbGaP study "Genotype-Tissue Expression (GTEx)"	Brain - Spinal cord (cervical c-1)	brain_spinal_cord	No Hematolymphoid
dbGaP	phs000424.v8.p2	SRR1368856		Non-tumor RNA:Total RNA sample from Brain - Spinal cord (cervical c-1) of a human male participant in the dbGaP study "Genotype-Tissue Expression (GTEx)"	Brain - Spinal cord (cervical c-1)	brain_spinal_cord	No Hematolymphoid
dbGaP	phs000424.v8.p2	SRR1369148		Non-tumor RNA:Total RNA sample from Brain - Spinal cord (cervical c-1) of a human female participant in the dbGaP study "Genotype-Tissue Expression (GTEx)"	Brain - Spinal cord (cervical c-1)	brain_spinal_cord	No Hematolymphoid
dbGaP	phs000424.v8.p2	SRR1369219		Non-tumor RNA:Total RNA sample from Brain - Spinal cord (cervical c-1) of a human female participant in the dbGaP study "Genotype-Tissue Expression (GTEx)"	Brain - Spinal cord (cervical c-1)	brain_spinal_cord	No Hematolymphoid
dbGaP	phs000424.v8.p2	SRR1370129		Non-tumor RNA:Total RNA sample from Brain - Spinal cord (cervical c-1) of a human male participant in the dbGaP study "Genotype-Tissue Expression (GTEx)"	Brain - Spinal cord (cervical c-1)	brain_spinal_cord	No Hematolymphoid
dbGaP	phs000424.v8.p2	SRR1370173		Non-tumor RNA:Total RNA sample from Brain - Spinal cord (cervical c-1) of a human male participant in the dbGaP study "Genotype-Tissue Expression (GTEx)"	Brain - Spinal cord (cervical c-1)	brain_spinal_cord	No Hematolymphoid
dbGaP	phs000424.v8.p2	SRR1383018		Non-tumor RNA:Total RNA sample from Brain - Spinal cord (cervical c-1) of a human female participant in the dbGaP study "Genotype-Tissue Expression (GTEx)"	Brain - Spinal cord (cervical c-1)	brain_spinal_cord	No Hematolymphoid
dbGaP	phs000424.v8.p2	SRR1387989		Non-tumor RNA:Total RNA sample from Brain - Spinal cord (cervical c-1) of a human male participant in the dbGaP study "Genotype-Tissue Expression (GTEx)"	Brain - Spinal cord (cervical c-1)	brain_spinal_cord	No Hematolymphoid
dbGaP	phs000424.v8.p2	SRR1388007		Non-tumor RNA:Total RNA sample from Brain - Spinal cord (cervical c-1) of a human male participant in the dbGaP study "Genotype-Tissue Expression (GTEx)"	Brain - Spinal cord (cervical c-1)	brain_spinal_cord	No Hematolymphoid
dbGaP	phs000424.v8.p2	SRR1396659		Non-tumor RNA:Total RNA sample from Brain - Spinal cord (cervical c-1) of a human female participant in the dbGaP study "Genotype-Tissue Expression (GTEx)"	Brain - Spinal cord (cervical c-1)	brain_spinal_cord	No Hematolymphoid
dbGaP	phs000424.v8.p2	SRR1401295		Non-tumor RNA:Total RNA sample from Brain - Spinal cord (cervical c-1) of a human male participant in the dbGaP study "Genotype-Tissue Expression (GTEx)"	Brain - Spinal cord (cervical c-1)	brain_spinal_cord	No Hematolymphoid
dbGaP	phs000424.v8.p2	SRR602598		Non-tumor RNA:Total RNA sample from Brain - Spinal cord (cervical c-1) of a human female participant in the dbGaP study "Genotype-Tissue Expression (GTEx)"	Brain - Spinal cord (cervical c-1)	brain_spinal_cord	No Hematolymphoid
dbGaP	phs000424.v8.p2	SRR602871		Non-tumor RNA:Total RNA sample from Brain - Spinal cord (cervical c-1) of a human male participant in the dbGaP study "Genotype-Tissue Expression (GTEx)"	Brain - Spinal cord (cervical c-1)	brain_spinal_cord	No Hematolymphoid
dbGaP	phs000424.v8.p2	SRR612311		Non-tumor RNA:Total RNA sample from Brain - Spinal cord (cervical c-1) of a human female participant in the dbGaP study "Genotype-Tissue Expression (GTEx)"	Brain - Spinal cord (cervical c-1)	brain_spinal_cord	No Hematolymphoid
dbGaP	phs000424.v8.p2	SRR612407		Non-tumor RNA:Total RNA sample from Brain - Spinal cord (cervical c-1) of a human female participant in the dbGaP study "Genotype-Tissue Expression (GTEx)"	Brain - Spinal cord (cervical c-1)	brain_spinal_cord	No Hematolymphoid
dbGaP	phs000424.v8.p2	SRR612443		Non-tumor RNA:Total RNA sample from Brain - Spinal cord (cervical c-1) of a human female participant in the dbGaP study "Genotype-Tissue Expression (GTEx)"	Brain - Spinal cord (cervical c-1)	brain_spinal_cord	No Hematolymphoid
dbGaP	phs000424.v8.p2	SRR613807		Non-tumor RNA:Total RNA sample from Brain - Spinal cord (cervical c-1) of a human male participant in the dbGaP study "Genotype-Tissue Expression (GTEx)"	Brain - Spinal cord (cervical c-1)	brain_spinal_cord	No Hematolymphoid
dbGaP	phs000424.v8.p2	SRR614071		Non-tumor RNA:Total RNA sample from Brain - Spinal cord (cervical c-1) of a human male participant in the dbGaP study "Genotype-Tissue Expression (GTEx)"	Brain - Spinal cord (cervical c-1)	brain_spinal_cord	No Hematolymphoid
dbGaP	phs000424.v8.p2	SRR615020		Non-tumor RNA:Total RNA sample from Brain - Spinal cord (cervical c-1) of a human female participant in the dbGaP study "Genotype-Tissue Expression (GTEx)"	Brain - Spinal cord (cervical c-1)	brain_spinal_cord	No Hematolymphoid
dbGaP	phs000424.v8.p2	SRR615731		Non-tumor RNA:Total RNA sample from Brain - Spinal cord (cervical c-1) of a human female participant in the dbGaP study "Genotype-Tissue Expression (GTEx)"	Brain - Spinal cord (cervical c-1)	brain_spinal_cord	No Hematolymphoid
dbGaP	phs000424.v8.p2	SRR655146		Non-tumor RNA:Total RNA sample from Brain - Spinal cord (cervical c-1) of a human female participant in the dbGaP study "Genotype-Tissue Expression (GTEx)"	Brain - Spinal cord (cervical c-1)	brain_spinal_cord	No Hematolymphoid
dbGaP	phs000424.v8.p2	SRR660661		Non-tumor RNA:Total RNA sample from Brain - Spinal cord (cervical c-1) of a human female participant in the dbGaP study "Genotype-Tissue Expression (GTEx)"	Brain - Spinal cord (cervical c-1)	brain_spinal_cord	No Hematolymphoid
dbGaP	phs000424.v8.p2	SRR660895		Non-tumor RNA:Total RNA sample from Brain - Spinal cord (cervical c-1) of a human male participant in the dbGaP study "Genotype-Tissue Expression (GTEx)"	Brain - Spinal cord (cervical c-1)	brain_spinal_cord	No Hematolymphoid
dbGaP	phs000424.v8.p2	SRR661723		Non-tumor RNA:Total RNA sample from Brain - Spinal cord (cervical c-1) of a human male participant in the dbGaP study "Genotype-Tissue Expression (GTEx)"	Brain - Spinal cord (cervical c-1)	brain_spinal_cord	No Hematolymphoid
dbGaP	phs000424.v8.p2	SRR665241		Non-tumor RNA:Total RNA sample from Brain - Spinal cord (cervical c-1) of a human female participant in the dbGaP study "Genotype-Tissue Expression (GTEx)"	Brain - Spinal cord (cervical c-1)	brain_spinal_cord	No Hematolymphoid
dbGaP	phs000424.v8.p2	SRR817880		Non-tumor RNA:Total RNA sample from Brain - Spinal cord (cervical c-1) of a human male participant in the dbGaP study "Genotype-Tissue Expression (GTEx)"	Brain - Spinal cord (cervical c-1)	brain_spinal_cord	No Hematolymphoid
dbGaP	phs000424.v8.p2	SRR819534		Non-tumor RNA:Total RNA sample from Brain - Spinal cord (cervical c-1) of a human female participant in the dbGaP study "Genotype-Tissue Expression (GTEx)"	Brain - Spinal cord (cervical c-1)	brain_spinal_cord	No Hematolymphoid
dbGaP	phs000424.v8.p2	SRR820962		Non-tumor RNA:Total RNA sample from Brain - Spinal cord (cervical c-1) of a human male participant in the dbGaP study "Genotype-Tissue Expression (GTEx)"	Brain - Spinal cord (cervical c-1)	brain_spinal_cord	No Hematolymphoid
dbGaP	phs000424.v8.p2	SRR1078879		Non-tumor RNA:Total RNA sample from Brain - Substantia nigra of a human male participant in the dbGaP study "Genotype-Tissue Expression (GTEx)"	Brain - Substantia nigra	brain_substantia_nigra	No Hematolymphoid
dbGaP	phs000424.v8.p2	SRR1079591		Non-tumor RNA:Total RNA sample from Brain - Substantia nigra of a human male participant in the dbGaP study "Genotype-Tissue Expression (GTEx)"	Brain - Substantia nigra	brain_substantia_nigra	No Hematolymphoid
dbGaP	phs000424.v8.p2	SRR1084484		Non-tumor RNA:Total RNA sample from Brain - Substantia nigra of a human male participant in the dbGaP study "Genotype-Tissue Expression (GTEx)"	Brain - Substantia nigra	brain_substantia_nigra	No Hematolymphoid
dbGaP	phs000424.v8.p2	SRR1310113		Non-tumor RNA:Total RNA sample from Brain - Substantia nigra of a human male participant in the dbGaP study "Genotype-Tissue Expression (GTEx)"	Brain - Substantia nigra	brain_substantia_nigra	No Hematolymphoid
dbGaP	phs000424.v8.p2	SRR1315145		Non-tumor RNA:Total RNA sample from Brain - Substantia nigra of a human female participant in the dbGaP study "Genotype-Tissue Expression (GTEx)"	Brain - Substantia nigra	brain_substantia_nigra	No Hematolymphoid
dbGaP	phs000424.v8.p2	SRR1316254		Non-tumor RNA:Total RNA sample from Brain - Substantia nigra of a human male participant in the dbGaP study "Genotype-Tissue Expression (GTEx)"	Brain - Substantia nigra	brain_substantia_nigra	No Hematolymphoid
dbGaP	phs000424.v8.p2	SRR1328919		Non-tumor RNA:Total RNA sample from Brain - Substantia nigra of a human male participant in the dbGaP study "Genotype-Tissue Expression (GTEx)"	Brain - Substantia nigra	brain_substantia_nigra	No Hematolymphoid
dbGaP	phs000424.v8.p2	SRR1330546		Non-tumor RNA:Total RNA sample from Brain - Substantia nigra of a human male participant in the dbGaP study "Genotype-Tissue Expression (GTEx)"	Brain - Substantia nigra	brain_substantia_nigra	No Hematolymphoid
dbGaP	phs000424.v8.p2	SRR1335688		Non-tumor RNA:Total RNA sample from Brain - Substantia nigra of a human female participant in the dbGaP study "Genotype-Tissue Expression (GTEx)"	Brain - Substantia nigra	brain_substantia_nigra	No Hematolymphoid
dbGaP	phs000424.v8.p2	SRR1338923		Non-tumor RNA:Total RNA sample from Brain - Substantia nigra of a human male participant in the dbGaP study "Genotype-Tissue Expression (GTEx)"	Brain - Substantia nigra	brain_substantia_nigra	No Hematolymphoid
dbGaP	phs000424.v8.p2	SRR1359673		Non-tumor RNA:Total RNA sample from Brain - Substantia nigra of a human male participant in the dbGaP study "Genotype-Tissue Expression (GTEx)"	Brain - Substantia nigra	brain_substantia_nigra	No Hematolymphoid
dbGaP	phs000424.v8.p2	SRR1360744		Non-tumor RNA:Total RNA sample from Brain - Substantia nigra of a human female participant in the dbGaP study "Genotype-Tissue Expression (GTEx)"	Brain - Substantia nigra	brain_substantia_nigra	No Hematolymphoid
dbGaP	phs000424.v8.p2	SRR1360868		Non-tumor RNA:Total RNA sample from Brain - Substantia nigra of a human male participant in the dbGaP study "Genotype-Tissue Expression (GTEx)"	Brain - Substantia nigra	brain_substantia_nigra	No Hematolymphoid
dbGaP	phs000424.v8.p2	SRR1374414		Non-tumor RNA:Total RNA sample from Brain - Substantia nigra of a human male participant in the dbGaP study "Genotype-Tissue Expression (GTEx)"	Brain - Substantia nigra	brain_substantia_nigra	No Hematolymphoid
dbGaP	phs000424.v8.p2	SRR1386818		Non-tumor RNA:Total RNA sample from Brain - Substantia nigra of a human male participant in the dbGaP study "Genotype-Tissue Expression (GTEx)"	Brain - Substantia nigra	brain_substantia_nigra	No Hematolymphoid
dbGaP	phs000424.v8.p2	SRR1389348		Non-tumor RNA:Total RNA sample from Brain - Substantia nigra of a human female participant in the dbGaP study "Genotype-Tissue Expression (GTEx)"	Brain - Substantia nigra	brain_substantia_nigra	No Hematolymphoid
dbGaP	phs000424.v8.p2	SRR1399092		Non-tumor RNA:Total RNA sample from Brain - Substantia nigra of a human male participant in the dbGaP study "Genotype-Tissue Expression (GTEx)"	Brain - Substantia nigra	brain_substantia_nigra	No Hematolymphoid
dbGaP	phs000424.v8.p2	SRR1410448		Non-tumor RNA:Total RNA sample from Brain - Substantia nigra of a human female participant in the dbGaP study "Genotype-Tissue Expression (GTEx)"	Brain - Substantia nigra	brain_substantia_nigra	No Hematolymphoid
dbGaP	phs000424.v8.p2	SRR1410956		Non-tumor RNA:Total RNA sample from Brain - Substantia nigra of a human male participant in the dbGaP study "Genotype-Tissue Expression (GTEx)"	Brain - Substantia nigra	brain_substantia_nigra	No Hematolymphoid
dbGaP	phs000424.v8.p2	SRR1413959		Non-tumor RNA:Total RNA sample from Brain - Substantia nigra of a human male participant in the dbGaP study "Genotype-Tissue Expression (GTEx)"	Brain - Substantia nigra	brain_substantia_nigra	No Hematolymphoid
dbGaP	phs000424.v8.p2	SRR1414684		Non-tumor RNA:Total RNA sample from Brain - Substantia nigra of a human male participant in the dbGaP study "Genotype-Tissue Expression (GTEx)"	Brain - Substantia nigra	brain_substantia_nigra	No Hematolymphoid
dbGaP	phs000424.v8.p2	SRR1415337		Non-tumor RNA:Total RNA sample from Brain - Substantia nigra of a human male participant in the dbGaP study "Genotype-Tissue Expression (GTEx)"	Brain - Substantia nigra	brain_substantia_nigra	No Hematolymphoid
dbGaP	phs000424.v8.p2	SRR1416889		Non-tumor RNA:Total RNA sample from Brain - Substantia nigra of a human male participant in the dbGaP study "Genotype-Tissue Expression (GTEx)"	Brain - Substantia nigra	brain_substantia_nigra	No Hematolymphoid
dbGaP	phs000424.v8.p2	SRR1419148		Non-tumor RNA:Total RNA sample from Brain - Substantia nigra of a human male participant in the dbGaP study "Genotype-Tissue Expression (GTEx)"	Brain - Substantia nigra	brain_substantia_nigra	No Hematolymphoid
dbGaP	phs000424.v8.p2	SRR597977		Non-tumor RNA:Total RNA sample from Brain - Substantia nigra of a human male participant in the dbGaP study "Genotype-Tissue Expression (GTEx)"	Brain - Substantia nigra	brain_substantia_nigra	No Hematolymphoid
dbGaP	phs000424.v8.p2	SRR599486		Non-tumor RNA:Total RNA sample from Brain - Substantia nigra of a human female participant in the dbGaP study "Genotype-Tissue Expression (GTEx)"	Brain - Substantia nigra	brain_substantia_nigra	No Hematolymphoid
dbGaP	phs000424.v8.p2	SRR601787		Non-tumor RNA:Total RNA sample from Brain - Substantia nigra of a human male participant in the dbGaP study "Genotype-Tissue Expression (GTEx)"	Brain - Substantia nigra	brain_substantia_nigra	No Hematolymphoid
dbGaP	phs000424.v8.p2	SRR603397		Non-tumor RNA:Total RNA sample from Brain - Substantia nigra of a human female participant in the dbGaP study "Genotype-Tissue Expression (GTEx)"	Brain - Substantia nigra	brain_substantia_nigra	No Hematolymphoid
dbGaP	phs000424.v8.p2	SRR604050		Non-tumor RNA:Total RNA sample from Brain - Substantia nigra of a human male participant in the dbGaP study "Genotype-Tissue Expression (GTEx)"	Brain - Substantia nigra	brain_substantia_nigra	No Hematolymphoid
dbGaP	phs000424.v8.p2	SRR604074		Non-tumor RNA:Total RNA sample from Brain - Substantia nigra of a human female participant in the dbGaP study "Genotype-Tissue Expression (GTEx)"	Brain - Substantia nigra	brain_substantia_nigra	No Hematolymphoid
dbGaP	phs000424.v8.p2	SRR608598		Non-tumor RNA:Total RNA sample from Brain - Substantia nigra of a human female participant in the dbGaP study "Genotype-Tissue Expression (GTEx)"	Brain - Substantia nigra	brain_substantia_nigra	No Hematolymphoid
dbGaP	phs000424.v8.p2	SRR612455		Non-tumor RNA:Total RNA sample from Brain - Substantia nigra of a human female participant in the dbGaP study "Genotype-Tissue Expression (GTEx)"	Brain - Substantia nigra	brain_substantia_nigra	No Hematolymphoid
dbGaP	phs000424.v8.p2	SRR612623		Non-tumor RNA:Total RNA sample from Brain - Substantia nigra of a human female participant in the dbGaP study "Genotype-Tissue Expression (GTEx)"	Brain - Substantia nigra	brain_substantia_nigra	No Hematolymphoid
dbGaP	phs000424.v8.p2	SRR615467		Non-tumor RNA:Total RNA sample from Brain - Substantia nigra of a human male participant in the dbGaP study "Genotype-Tissue Expression (GTEx)"	Brain - Substantia nigra	brain_substantia_nigra	No Hematolymphoid
dbGaP	phs000424.v8.p2	SRR615934		Non-tumor RNA:Total RNA sample from Brain - Substantia nigra of a human female participant in the dbGaP study "Genotype-Tissue Expression (GTEx)"	Brain - Substantia nigra	brain_substantia_nigra	No Hematolymphoid
dbGaP	phs000424.v8.p2	SRR655111		Non-tumor RNA:Total RNA sample from Brain - Substantia nigra of a human male participant in the dbGaP study "Genotype-Tissue Expression (GTEx)"	Brain - Substantia nigra	brain_substantia_nigra	No Hematolymphoid
dbGaP	phs000424.v8.p2	SRR655590		Non-tumor RNA:Total RNA sample from Brain - Substantia nigra of a human male participant in the dbGaP study "Genotype-Tissue Expression (GTEx)"	Brain - Substantia nigra	brain_substantia_nigra	No Hematolymphoid
dbGaP	phs000424.v8.p2	SRR657973		Non-tumor RNA:Total RNA sample from Brain - Substantia nigra of a human male participant in the dbGaP study "Genotype-Tissue Expression (GTEx)"	Brain - Substantia nigra	brain_substantia_nigra	No Hematolymphoid
dbGaP	phs000424.v8.p2	SRR660638		Non-tumor RNA:Total RNA sample from Brain - Substantia nigra of a human female participant in the dbGaP study "Genotype-Tissue Expression (GTEx)"	Brain - Substantia nigra	brain_substantia_nigra	No Hematolymphoid
dbGaP	phs000424.v8.p2	SRR661925		Non-tumor RNA:Total RNA sample from Brain - Substantia nigra of a human male participant in the dbGaP study "Genotype-Tissue Expression (GTEx)"	Brain - Substantia nigra	brain_substantia_nigra	No Hematolymphoid
dbGaP	phs000424.v8.p2	SRR662138		Non-tumor RNA:Total RNA sample from Brain - Substantia nigra of a human male participant in the dbGaP study "Genotype-Tissue Expression (GTEx)"	Brain - Substantia nigra	brain_substantia_nigra	No Hematolymphoid
dbGaP	phs000424.v8.p2	SRR663693		Non-tumor RNA:Total RNA sample from Brain - Substantia nigra of a human male participant in the dbGaP study "Genotype-Tissue Expression (GTEx)"	Brain - Substantia nigra	brain_substantia_nigra	No Hematolymphoid
dbGaP	phs000424.v8.p2	SRR664048		Non-tumor RNA:Total RNA sample from Brain - Substantia nigra of a human male participant in the dbGaP study "Genotype-Tissue Expression (GTEx)"	Brain - Substantia nigra	brain_substantia_nigra	No Hematolymphoid
dbGaP	phs000424.v8.p2	SRR665670		Non-tumor RNA:Total RNA sample from Brain - Substantia nigra of a human female participant in the dbGaP study "Genotype-Tissue Expression (GTEx)"	Brain - Substantia nigra	brain_substantia_nigra	No Hematolymphoid
dbGaP	phs000424.v8.p2	SRR807591		Non-tumor RNA:Total RNA sample from Brain - Substantia nigra of a human male participant in the dbGaP study "Genotype-Tissue Expression (GTEx)"	Brain - Substantia nigra	brain_substantia_nigra	No Hematolymphoid
dbGaP	phs000424.v8.p2	SRR817686		Non-tumor RNA:Total RNA sample from Brain - Substantia nigra of a human male participant in the dbGaP study "Genotype-Tissue Expression (GTEx)"	Brain - Substantia nigra	brain_substantia_nigra	No Hematolymphoid
dbGaP	phs000424.v8.p2	SRR817797		Non-tumor RNA:Total RNA sample from Brain - Substantia nigra of a human male participant in the dbGaP study "Genotype-Tissue Expression (GTEx)"	Brain - Substantia nigra	brain_substantia_nigra	No Hematolymphoid
dbGaP	phs000424.v8.p2	SRR818469		Non-tumor RNA:Total RNA sample from Brain - Substantia nigra of a human female participant in the dbGaP study "Genotype-Tissue Expression (GTEx)"	Brain - Substantia nigra	brain_substantia_nigra	No Hematolymphoid
dbGaP	phs000424.v8.p2	SRR820518		Non-tumor RNA:Total RNA sample from Brain - Substantia nigra of a human male participant in the dbGaP study "Genotype-Tissue Expression (GTEx)"	Brain - Substantia nigra	brain_substantia_nigra	No Hematolymphoid
dbGaP	phs000424.v8.p2	SRR821019		Non-tumor RNA:Total RNA sample from Brain - Substantia nigra of a human female participant in the dbGaP study "Genotype-Tissue Expression (GTEx)"	Brain - Substantia nigra	brain_substantia_nigra	No Hematolymphoid
dbGaP	phs000424.v8.p2	SRR1068977		Non-tumor RNA:Total RNA sample from Breast - Mammary Tissue of a human male participant in the dbGaP study "Genotype-Tissue Expression (GTEx)"	Breast - Mammary Tissue	breast	No Hematolymphoid
dbGaP	phs000424.v8.p2	SRR1068999		Non-tumor RNA:Total RNA sample from Breast - Mammary Tissue of a human male participant in the dbGaP study "Genotype-Tissue Expression (GTEx)"	Breast - Mammary Tissue	breast	No Hematolymphoid
dbGaP	phs000424.v8.p2	SRR1070208		Non-tumor RNA:Total RNA sample from Breast - Mammary Tissue of a human female participant in the dbGaP study "Genotype-Tissue Expression (GTEx)"	Breast - Mammary Tissue	breast	No Hematolymphoid
dbGaP	phs000424.v8.p2	SRR1070260		Non-tumor RNA:Total RNA sample from Breast - Mammary Tissue of a human female participant in the dbGaP study "Genotype-Tissue Expression (GTEx)"	Breast - Mammary Tissue	breast	No Hematolymphoid
dbGaP	phs000424.v8.p2	SRR1070738		Non-tumor RNA:Total RNA sample from Breast - Mammary Tissue of a human male participant in the dbGaP study "Genotype-Tissue Expression (GTEx)"	Breast - Mammary Tissue	breast	No Hematolymphoid
dbGaP	phs000424.v8.p2	SRR1071084		Non-tumor RNA:Total RNA sample from Breast - Mammary Tissue of a human male participant in the dbGaP study "Genotype-Tissue Expression (GTEx)"	Breast - Mammary Tissue	breast	No Hematolymphoid
dbGaP	phs000424.v8.p2	SRR1071905		Non-tumor RNA:Total RNA sample from Breast - Mammary Tissue of a human male participant in the dbGaP study "Genotype-Tissue Expression (GTEx)"	Breast - Mammary Tissue	breast	No Hematolymphoid
dbGaP	phs000424.v8.p2	SRR1074860		Non-tumor RNA:Total RNA sample from Breast - Mammary Tissue of a human female participant in the dbGaP study "Genotype-Tissue Expression (GTEx)"	Breast - Mammary Tissue	breast	No Hematolymphoid
dbGaP	phs000424.v8.p2	SRR1075484		Non-tumor RNA:Total RNA sample from Breast - Mammary Tissue of a human male participant in the dbGaP study "Genotype-Tissue Expression (GTEx)"	Breast - Mammary Tissue	breast	No Hematolymphoid
dbGaP	phs000424.v8.p2	SRR1076219		Non-tumor RNA:Total RNA sample from Breast - Mammary Tissue of a human male participant in the dbGaP study "Genotype-Tissue Expression (GTEx)"	Breast - Mammary Tissue	breast	No Hematolymphoid
dbGaP	phs000424.v8.p2	SRR1076441		Non-tumor RNA:Total RNA sample from Breast - Mammary Tissue of a human male participant in the dbGaP study "Genotype-Tissue Expression (GTEx)"	Breast - Mammary Tissue	breast	No Hematolymphoid
dbGaP	phs000424.v8.p2	SRR1077139		Non-tumor RNA:Total RNA sample from Breast - Mammary Tissue of a human male participant in the dbGaP study "Genotype-Tissue Expression (GTEx)"	Breast - Mammary Tissue	breast	No Hematolymphoid
dbGaP	phs000424.v8.p2	SRR1077920		Non-tumor RNA:Total RNA sample from Breast - Mammary Tissue of a human female participant in the dbGaP study "Genotype-Tissue Expression (GTEx)"	Breast - Mammary Tissue	breast	No Hematolymphoid
dbGaP	phs000424.v8.p2	SRR1078258		Non-tumor RNA:Total RNA sample from Breast - Mammary Tissue of a human female participant in the dbGaP study "Genotype-Tissue Expression (GTEx)"	Breast - Mammary Tissue	breast	No Hematolymphoid
dbGaP	phs000424.v8.p2	SRR1079948		Non-tumor RNA:Total RNA sample from Breast - Mammary Tissue of a human female participant in the dbGaP study "Genotype-Tissue Expression (GTEx)"	Breast - Mammary Tissue	breast	No Hematolymphoid
dbGaP	phs000424.v8.p2	SRR1081023		Non-tumor RNA:Total RNA sample from Breast - Mammary Tissue of a human male participant in the dbGaP study "Genotype-Tissue Expression (GTEx)"	Breast - Mammary Tissue	breast	No Hematolymphoid
dbGaP	phs000424.v8.p2	SRR1082859		Non-tumor RNA:Total RNA sample from Breast - Mammary Tissue of a human female participant in the dbGaP study "Genotype-Tissue Expression (GTEx)"	Breast - Mammary Tissue	breast	No Hematolymphoid
dbGaP	phs000424.v8.p2	SRR1083052		Non-tumor RNA:Total RNA sample from Breast - Mammary Tissue of a human female participant in the dbGaP study "Genotype-Tissue Expression (GTEx)"	Breast - Mammary Tissue	breast	No Hematolymphoid
dbGaP	phs000424.v8.p2	SRR1083959		Non-tumor RNA:Total RNA sample from Breast - Mammary Tissue of a human female participant in the dbGaP study "Genotype-Tissue Expression (GTEx)"	Breast - Mammary Tissue	breast	No Hematolymphoid
dbGaP	phs000424.v8.p2	SRR1084079		Non-tumor RNA:Total RNA sample from Breast - Mammary Tissue of a human female participant in the dbGaP study "Genotype-Tissue Expression (GTEx)"	Breast - Mammary Tissue	breast	No Hematolymphoid
dbGaP	phs000424.v8.p2	SRR1084674		Non-tumor RNA:Total RNA sample from Breast - Mammary Tissue of a human male participant in the dbGaP study "Genotype-Tissue Expression (GTEx)"	Breast - Mammary Tissue	breast	No Hematolymphoid
dbGaP	phs000424.v8.p2	SRR1086538		Non-tumor RNA:Total RNA sample from Breast - Mammary Tissue of a human male participant in the dbGaP study "Genotype-Tissue Expression (GTEx)"	Breast - Mammary Tissue	breast	No Hematolymphoid
dbGaP	phs000424.v8.p2	SRR1086772		Non-tumor RNA:Total RNA sample from Breast - Mammary Tissue of a human female participant in the dbGaP study "Genotype-Tissue Expression (GTEx)"	Breast - Mammary Tissue	breast	No Hematolymphoid
dbGaP	phs000424.v8.p2	SRR615910		Non-tumor RNA:Total RNA sample from Breast - Mammary Tissue of a human male participant in the dbGaP study "Genotype-Tissue Expression (GTEx)"	Breast - Mammary Tissue	breast	No Hematolymphoid
dbGaP	phs000424.v8.p2	SRR655447		Non-tumor RNA:Total RNA sample from Breast - Mammary Tissue of a human female participant in the dbGaP study "Genotype-Tissue Expression (GTEx)"	Breast - Mammary Tissue	breast	No Hematolymphoid
dbGaP	phs000424.v8.p2	SRR655852		Non-tumor RNA:Total RNA sample from Breast - Mammary Tissue of a human female participant in the dbGaP study "Genotype-Tissue Expression (GTEx)"	Breast - Mammary Tissue	breast	No Hematolymphoid
dbGaP	phs000424.v8.p2	SRR656911		Non-tumor RNA:Total RNA sample from Breast - Mammary Tissue of a human female participant in the dbGaP study "Genotype-Tissue Expression (GTEx)"	Breast - Mammary Tissue	breast	No Hematolymphoid
dbGaP	phs000424.v8.p2	SRR656970		Non-tumor RNA:Total RNA sample from Breast - Mammary Tissue of a human male participant in the dbGaP study "Genotype-Tissue Expression (GTEx)"	Breast - Mammary Tissue	breast	No Hematolymphoid
dbGaP	phs000424.v8.p2	SRR657018		Non-tumor RNA:Total RNA sample from Breast - Mammary Tissue of a human male participant in the dbGaP study "Genotype-Tissue Expression (GTEx)"	Breast - Mammary Tissue	breast	No Hematolymphoid
dbGaP	phs000424.v8.p2	SRR657528		Non-tumor RNA:Total RNA sample from Breast - Mammary Tissue of a human male participant in the dbGaP study "Genotype-Tissue Expression (GTEx)"	Breast - Mammary Tissue	breast	No Hematolymphoid
dbGaP	phs000424.v8.p2	SRR658105		Non-tumor RNA:Total RNA sample from Breast - Mammary Tissue of a human male participant in the dbGaP study "Genotype-Tissue Expression (GTEx)"	Breast - Mammary Tissue	breast	No Hematolymphoid
dbGaP	phs000424.v8.p2	SRR658319		Non-tumor RNA:Total RNA sample from Breast - Mammary Tissue of a human female participant in the dbGaP study "Genotype-Tissue Expression (GTEx)"	Breast - Mammary Tissue	breast	No Hematolymphoid
dbGaP	phs000424.v8.p2	SRR658409		Non-tumor RNA:Total RNA sample from Breast - Mammary Tissue of a human female participant in the dbGaP study "Genotype-Tissue Expression (GTEx)"	Breast - Mammary Tissue	breast	No Hematolymphoid
dbGaP	phs000424.v8.p2	SRR659223		Non-tumor RNA:Total RNA sample from Breast - Mammary Tissue of a human male participant in the dbGaP study "Genotype-Tissue Expression (GTEx)"	Breast - Mammary Tissue	breast	No Hematolymphoid
dbGaP	phs000424.v8.p2	SRR660248		Non-tumor RNA:Total RNA sample from Breast - Mammary Tissue of a human female participant in the dbGaP study "Genotype-Tissue Expression (GTEx)"	Breast - Mammary Tissue	breast	No Hematolymphoid
dbGaP	phs000424.v8.p2	SRR660283		Non-tumor RNA:Total RNA sample from Breast - Mammary Tissue of a human female participant in the dbGaP study "Genotype-Tissue Expression (GTEx)"	Breast - Mammary Tissue	breast	No Hematolymphoid
dbGaP	phs000424.v8.p2	SRR662306		Non-tumor RNA:Total RNA sample from Breast - Mammary Tissue of a human male participant in the dbGaP study "Genotype-Tissue Expression (GTEx)"	Breast - Mammary Tissue	breast	No Hematolymphoid
dbGaP	phs000424.v8.p2	SRR662378		Non-tumor RNA:Total RNA sample from Breast - Mammary Tissue of a human male participant in the dbGaP study "Genotype-Tissue Expression (GTEx)"	Breast - Mammary Tissue	breast	No Hematolymphoid
dbGaP	phs000424.v8.p2	SRR662811		Non-tumor RNA:Total RNA sample from Breast - Mammary Tissue of a human male participant in the dbGaP study "Genotype-Tissue Expression (GTEx)"	Breast - Mammary Tissue	breast	No Hematolymphoid
dbGaP	phs000424.v8.p2	SRR808428		Non-tumor RNA:Total RNA sample from Breast - Mammary Tissue of a human female participant in the dbGaP study "Genotype-Tissue Expression (GTEx)"	Breast - Mammary Tissue	breast	No Hematolymphoid
dbGaP	phs000424.v8.p2	SRR808942		Non-tumor RNA:Total RNA sample from Breast - Mammary Tissue of a human female participant in the dbGaP study "Genotype-Tissue Expression (GTEx)"	Breast - Mammary Tissue	breast	No Hematolymphoid
dbGaP	phs000424.v8.p2	SRR811073		Non-tumor RNA:Total RNA sample from Breast - Mammary Tissue of a human female participant in the dbGaP study "Genotype-Tissue Expression (GTEx)"	Breast - Mammary Tissue	breast	No Hematolymphoid
dbGaP	phs000424.v8.p2	SRR811285		Non-tumor RNA:Total RNA sample from Breast - Mammary Tissue of a human male participant in the dbGaP study "Genotype-Tissue Expression (GTEx)"	Breast - Mammary Tissue	breast	No Hematolymphoid
dbGaP	phs000424.v8.p2	SRR812198		Non-tumor RNA:Total RNA sample from Breast - Mammary Tissue of a human male participant in the dbGaP study "Genotype-Tissue Expression (GTEx)"	Breast - Mammary Tissue	breast	No Hematolymphoid
dbGaP	phs000424.v8.p2	SRR813868		Non-tumor RNA:Total RNA sample from Breast - Mammary Tissue of a human female participant in the dbGaP study "Genotype-Tissue Expression (GTEx)"	Breast - Mammary Tissue	breast	No Hematolymphoid
dbGaP	phs000424.v8.p2	SRR815208		Non-tumor RNA:Total RNA sample from Breast - Mammary Tissue of a human female participant in the dbGaP study "Genotype-Tissue Expression (GTEx)"	Breast - Mammary Tissue	breast	No Hematolymphoid
dbGaP	phs000424.v8.p2	SRR816336		Non-tumor RNA:Total RNA sample from Breast - Mammary Tissue of a human male participant in the dbGaP study "Genotype-Tissue Expression (GTEx)"	Breast - Mammary Tissue	breast	No Hematolymphoid
dbGaP	phs000424.v8.p2	SRR818873		Non-tumor RNA:Total RNA sample from Breast - Mammary Tissue of a human male participant in the dbGaP study "Genotype-Tissue Expression (GTEx)"	Breast - Mammary Tissue	breast	No Hematolymphoid
dbGaP	phs000424.v8.p2	SRR820571		Non-tumor RNA:Total RNA sample from Breast - Mammary Tissue of a human male participant in the dbGaP study "Genotype-Tissue Expression (GTEx)"	Breast - Mammary Tissue	breast	No Hematolymphoid
dbGaP	phs000424.v8.p2	SRR821498		Non-tumor RNA:Total RNA sample from Breast - Mammary Tissue of a human female participant in the dbGaP study "Genotype-Tissue Expression (GTEx)"	Breast - Mammary Tissue	breast	No Hematolymphoid
dbGaP	phs000424.v8.p2	SRR1075223		Non-tumor RNA:Total RNA sample from Cervix - Ectocervix of a human female participant in the dbGaP study "Genotype-Tissue Expression (GTEx)"	Cervix - Ectocervix	cervix_ectocervix	No Hematolymphoid
dbGaP	phs000424.v8.p2	SRR1088832		Non-tumor RNA:Total RNA sample from Cervix - Ectocervix of a human female participant in the dbGaP study "Genotype-Tissue Expression (GTEx)"	Cervix - Ectocervix	cervix_ectocervix	No Hematolymphoid
dbGaP	phs000424.v8.p2	SRR1089562		Non-tumor RNA:Total RNA sample from Cervix - Ectocervix of a human female participant in the dbGaP study "Genotype-Tissue Expression (GTEx)"	Cervix - Ectocervix	cervix_ectocervix	No Hematolymphoid
dbGaP	phs000424.v8.p2	SRR1096876		Non-tumor RNA:Total RNA sample from Cervix - Ectocervix of a human female participant in the dbGaP study "Genotype-Tissue Expression (GTEx)"	Cervix - Ectocervix	cervix_ectocervix	No Hematolymphoid
dbGaP	phs000424.v8.p2	SRR1097035		Non-tumor RNA:Total RNA sample from Cervix - Ectocervix of a human female participant in the dbGaP study "Genotype-Tissue Expression (GTEx)"	Cervix - Ectocervix	cervix_ectocervix	No Hematolymphoid
dbGaP	phs000424.v8.p2	SRR1097574		Non-tumor RNA:Total RNA sample from Cervix - Ectocervix of a human female participant in the dbGaP study "Genotype-Tissue Expression (GTEx)"	Cervix - Ectocervix	cervix_ectocervix	No Hematolymphoid
dbGaP	phs000424.v8.p2	SRR1077239		Non-tumor RNA:Total RNA sample from Cervix - Endocervix of a human female participant in the dbGaP study "Genotype-Tissue Expression (GTEx)"	Cervix - Endocervix	cervix_endocervix	No Hematolymphoid
dbGaP	phs000424.v8.p2	SRR1089833		Non-tumor RNA:Total RNA sample from Cervix - Endocervix of a human female participant in the dbGaP study "Genotype-Tissue Expression (GTEx)"	Cervix - Endocervix	cervix_endocervix	No Hematolymphoid
dbGaP	phs000424.v8.p2	SRR1096057		Non-tumor RNA:Total RNA sample from Cervix - Endocervix of a human female participant in the dbGaP study "Genotype-Tissue Expression (GTEx)"	Cervix - Endocervix	cervix_endocervix	No Hematolymphoid
dbGaP	phs000424.v8.p2	SRR1098612		Non-tumor RNA:Total RNA sample from Cervix - Endocervix of a human female participant in the dbGaP study "Genotype-Tissue Expression (GTEx)"	Cervix - Endocervix	cervix_endocervix	No Hematolymphoid
dbGaP	phs000424.v8.p2	SRR1343393		Non-tumor RNA:Total RNA sample from Cervix - Endocervix of a human female participant in the dbGaP study "Genotype-Tissue Expression (GTEx)"	Cervix - Endocervix	cervix_endocervix	No Hematolymphoid
dbGaP	phs000424.v8.p2	SRR1069943		Non-tumor RNA:Total RNA sample from Colon - Sigmoid of a human male participant in the dbGaP study "Genotype-Tissue Expression (GTEx)"	Colon - Sigmoid	colon_sigmoid	No Hematolymphoid
dbGaP	phs000424.v8.p2	SRR1074337		Non-tumor RNA:Total RNA sample from Colon - Sigmoid of a human male participant in the dbGaP study "Genotype-Tissue Expression (GTEx)"	Colon - Sigmoid	colon_sigmoid	No Hematolymphoid
dbGaP	phs000424.v8.p2	SRR1077380		Non-tumor RNA:Total RNA sample from Colon - Sigmoid of a human female participant in the dbGaP study "Genotype-Tissue Expression (GTEx)"	Colon - Sigmoid	colon_sigmoid	No Hematolymphoid
dbGaP	phs000424.v8.p2	SRR1081068		Non-tumor RNA:Total RNA sample from Colon - Sigmoid of a human male participant in the dbGaP study "Genotype-Tissue Expression (GTEx)"	Colon - Sigmoid	colon_sigmoid	No Hematolymphoid
dbGaP	phs000424.v8.p2	SRR1083504		Non-tumor RNA:Total RNA sample from Colon - Sigmoid of a human male participant in the dbGaP study "Genotype-Tissue Expression (GTEx)"	Colon - Sigmoid	colon_sigmoid	No Hematolymphoid
dbGaP	phs000424.v8.p2	SRR1083678		Non-tumor RNA:Total RNA sample from Colon - Sigmoid of a human male participant in the dbGaP study "Genotype-Tissue Expression (GTEx)"	Colon - Sigmoid	colon_sigmoid	No Hematolymphoid
dbGaP	phs000424.v8.p2	SRR1084505		Non-tumor RNA:Total RNA sample from Colon - Sigmoid of a human female participant in the dbGaP study "Genotype-Tissue Expression (GTEx)"	Colon - Sigmoid	colon_sigmoid	No Hematolymphoid
dbGaP	phs000424.v8.p2	SRR1086020		Non-tumor RNA:Total RNA sample from Colon - Sigmoid of a human female participant in the dbGaP study "Genotype-Tissue Expression (GTEx)"	Colon - Sigmoid	colon_sigmoid	No Hematolymphoid
dbGaP	phs000424.v8.p2	SRR1087271		Non-tumor RNA:Total RNA sample from Colon - Sigmoid of a human male participant in the dbGaP study "Genotype-Tissue Expression (GTEx)"	Colon - Sigmoid	colon_sigmoid	No Hematolymphoid
dbGaP	phs000424.v8.p2	SRR1090431		Non-tumor RNA:Total RNA sample from Colon - Sigmoid of a human female participant in the dbGaP study "Genotype-Tissue Expression (GTEx)"	Colon - Sigmoid	colon_sigmoid	No Hematolymphoid
dbGaP	phs000424.v8.p2	SRR1091524		Non-tumor RNA:Total RNA sample from Colon - Sigmoid of a human male participant in the dbGaP study "Genotype-Tissue Expression (GTEx)"	Colon - Sigmoid	colon_sigmoid	No Hematolymphoid
dbGaP	phs000424.v8.p2	SRR1092493		Non-tumor RNA:Total RNA sample from Colon - Sigmoid of a human female participant in the dbGaP study "Genotype-Tissue Expression (GTEx)"	Colon - Sigmoid	colon_sigmoid	No Hematolymphoid
dbGaP	phs000424.v8.p2	SRR1093366		Non-tumor RNA:Total RNA sample from Colon - Sigmoid of a human female participant in the dbGaP study "Genotype-Tissue Expression (GTEx)"	Colon - Sigmoid	colon_sigmoid	No Hematolymphoid
dbGaP	phs000424.v8.p2	SRR1102198		Non-tumor RNA:Total RNA sample from Colon - Sigmoid of a human male participant in the dbGaP study "Genotype-Tissue Expression (GTEx)"	Colon - Sigmoid	colon_sigmoid	No Hematolymphoid
dbGaP	phs000424.v8.p2	SRR1102224		Non-tumor RNA:Total RNA sample from Colon - Sigmoid of a human male participant in the dbGaP study "Genotype-Tissue Expression (GTEx)"	Colon - Sigmoid	colon_sigmoid	No Hematolymphoid
dbGaP	phs000424.v8.p2	SRR1102998		Non-tumor RNA:Total RNA sample from Colon - Sigmoid of a human male participant in the dbGaP study "Genotype-Tissue Expression (GTEx)"	Colon - Sigmoid	colon_sigmoid	No Hematolymphoid
dbGaP	phs000424.v8.p2	SRR1308269		Non-tumor RNA:Total RNA sample from Colon - Sigmoid of a human male participant in the dbGaP study "Genotype-Tissue Expression (GTEx)"	Colon - Sigmoid	colon_sigmoid	No Hematolymphoid
dbGaP	phs000424.v8.p2	SRR1312577		Non-tumor RNA:Total RNA sample from Colon - Sigmoid of a human male participant in the dbGaP study "Genotype-Tissue Expression (GTEx)"	Colon - Sigmoid	colon_sigmoid	No Hematolymphoid
dbGaP	phs000424.v8.p2	SRR1312666		Non-tumor RNA:Total RNA sample from Colon - Sigmoid of a human male participant in the dbGaP study "Genotype-Tissue Expression (GTEx)"	Colon - Sigmoid	colon_sigmoid	No Hematolymphoid
dbGaP	phs000424.v8.p2	SRR1312784		Non-tumor RNA:Total RNA sample from Colon - Sigmoid of a human male participant in the dbGaP study "Genotype-Tissue Expression (GTEx)"	Colon - Sigmoid	colon_sigmoid	No Hematolymphoid
dbGaP	phs000424.v8.p2	SRR1317110		Non-tumor RNA:Total RNA sample from Colon - Sigmoid of a human male participant in the dbGaP study "Genotype-Tissue Expression (GTEx)"	Colon - Sigmoid	colon_sigmoid	No Hematolymphoid
dbGaP	phs000424.v8.p2	SRR1317653		Non-tumor RNA:Total RNA sample from Colon - Sigmoid of a human male participant in the dbGaP study "Genotype-Tissue Expression (GTEx)"	Colon - Sigmoid	colon_sigmoid	No Hematolymphoid
dbGaP	phs000424.v8.p2	SRR1318624		Non-tumor RNA:Total RNA sample from Colon - Sigmoid of a human male participant in the dbGaP study "Genotype-Tissue Expression (GTEx)"	Colon - Sigmoid	colon_sigmoid	No Hematolymphoid
dbGaP	phs000424.v8.p2	SRR1319038		Non-tumor RNA:Total RNA sample from Colon - Sigmoid of a human male participant in the dbGaP study "Genotype-Tissue Expression (GTEx)"	Colon - Sigmoid	colon_sigmoid	No Hematolymphoid
dbGaP	phs000424.v8.p2	SRR1320445		Non-tumor RNA:Total RNA sample from Colon - Sigmoid of a human male participant in the dbGaP study "Genotype-Tissue Expression (GTEx)"	Colon - Sigmoid	colon_sigmoid	No Hematolymphoid
dbGaP	phs000424.v8.p2	SRR1320490		Non-tumor RNA:Total RNA sample from Colon - Sigmoid of a human male participant in the dbGaP study "Genotype-Tissue Expression (GTEx)"	Colon - Sigmoid	colon_sigmoid	No Hematolymphoid
dbGaP	phs000424.v8.p2	SRR1321377		Non-tumor RNA:Total RNA sample from Colon - Sigmoid of a human female participant in the dbGaP study "Genotype-Tissue Expression (GTEx)"	Colon - Sigmoid	colon_sigmoid	No Hematolymphoid
dbGaP	phs000424.v8.p2	SRR1322070		Non-tumor RNA:Total RNA sample from Colon - Sigmoid of a human male participant in the dbGaP study "Genotype-Tissue Expression (GTEx)"	Colon - Sigmoid	colon_sigmoid	No Hematolymphoid
dbGaP	phs000424.v8.p2	SRR1323002		Non-tumor RNA:Total RNA sample from Colon - Sigmoid of a human female participant in the dbGaP study "Genotype-Tissue Expression (GTEx)"	Colon - Sigmoid	colon_sigmoid	No Hematolymphoid
dbGaP	phs000424.v8.p2	SRR1323215		Non-tumor RNA:Total RNA sample from Colon - Sigmoid of a human male participant in the dbGaP study "Genotype-Tissue Expression (GTEx)"	Colon - Sigmoid	colon_sigmoid	No Hematolymphoid
dbGaP	phs000424.v8.p2	SRR1324473		Non-tumor RNA:Total RNA sample from Colon - Sigmoid of a human male participant in the dbGaP study "Genotype-Tissue Expression (GTEx)"	Colon - Sigmoid	colon_sigmoid	No Hematolymphoid
dbGaP	phs000424.v8.p2	SRR1327454		Non-tumor RNA:Total RNA sample from Colon - Sigmoid of a human male participant in the dbGaP study "Genotype-Tissue Expression (GTEx)"	Colon - Sigmoid	colon_sigmoid	No Hematolymphoid
dbGaP	phs000424.v8.p2	SRR1327505		Non-tumor RNA:Total RNA sample from Colon - Sigmoid of a human female participant in the dbGaP study "Genotype-Tissue Expression (GTEx)"	Colon - Sigmoid	colon_sigmoid	No Hematolymphoid
dbGaP	phs000424.v8.p2	SRR1327527		Non-tumor RNA:Total RNA sample from Colon - Sigmoid of a human male participant in the dbGaP study "Genotype-Tissue Expression (GTEx)"	Colon - Sigmoid	colon_sigmoid	No Hematolymphoid
dbGaP	phs000424.v8.p2	SRR1327570		Non-tumor RNA:Total RNA sample from Colon - Sigmoid of a human female participant in the dbGaP study "Genotype-Tissue Expression (GTEx)"	Colon - Sigmoid	colon_sigmoid	No Hematolymphoid
dbGaP	phs000424.v8.p2	SRR1328528		Non-tumor RNA:Total RNA sample from Colon - Sigmoid of a human female participant in the dbGaP study "Genotype-Tissue Expression (GTEx)"	Colon - Sigmoid	colon_sigmoid	No Hematolymphoid
dbGaP	phs000424.v8.p2	SRR1328980		Non-tumor RNA:Total RNA sample from Colon - Sigmoid of a human male participant in the dbGaP study "Genotype-Tissue Expression (GTEx)"	Colon - Sigmoid	colon_sigmoid	No Hematolymphoid
dbGaP	phs000424.v8.p2	SRR1329642		Non-tumor RNA:Total RNA sample from Colon - Sigmoid of a human male participant in the dbGaP study "Genotype-Tissue Expression (GTEx)"	Colon - Sigmoid	colon_sigmoid	No Hematolymphoid
dbGaP	phs000424.v8.p2	SRR1329663		Non-tumor RNA:Total RNA sample from Colon - Sigmoid of a human female participant in the dbGaP study "Genotype-Tissue Expression (GTEx)"	Colon - Sigmoid	colon_sigmoid	No Hematolymphoid
dbGaP	phs000424.v8.p2	SRR1330176		Non-tumor RNA:Total RNA sample from Colon - Sigmoid of a human male participant in the dbGaP study "Genotype-Tissue Expression (GTEx)"	Colon - Sigmoid	colon_sigmoid	No Hematolymphoid
dbGaP	phs000424.v8.p2	SRR1330770		Non-tumor RNA:Total RNA sample from Colon - Sigmoid of a human female participant in the dbGaP study "Genotype-Tissue Expression (GTEx)"	Colon - Sigmoid	colon_sigmoid	No Hematolymphoid
dbGaP	phs000424.v8.p2	SRR1330831		Non-tumor RNA:Total RNA sample from Colon - Sigmoid of a human female participant in the dbGaP study "Genotype-Tissue Expression (GTEx)"	Colon - Sigmoid	colon_sigmoid	No Hematolymphoid
dbGaP	phs000424.v8.p2	SRR1332467		Non-tumor RNA:Total RNA sample from Colon - Sigmoid of a human female participant in the dbGaP study "Genotype-Tissue Expression (GTEx)"	Colon - Sigmoid	colon_sigmoid	No Hematolymphoid
dbGaP	phs000424.v8.p2	SRR1333167		Non-tumor RNA:Total RNA sample from Colon - Sigmoid of a human male participant in the dbGaP study "Genotype-Tissue Expression (GTEx)"	Colon - Sigmoid	colon_sigmoid	No Hematolymphoid
dbGaP	phs000424.v8.p2	SRR1333287		Non-tumor RNA:Total RNA sample from Colon - Sigmoid of a human male participant in the dbGaP study "Genotype-Tissue Expression (GTEx)"	Colon - Sigmoid	colon_sigmoid	No Hematolymphoid
dbGaP	phs000424.v8.p2	SRR1334011		Non-tumor RNA:Total RNA sample from Colon - Sigmoid of a human male participant in the dbGaP study "Genotype-Tissue Expression (GTEx)"	Colon - Sigmoid	colon_sigmoid	No Hematolymphoid
dbGaP	phs000424.v8.p2	SRR1334055		Non-tumor RNA:Total RNA sample from Colon - Sigmoid of a human male participant in the dbGaP study "Genotype-Tissue Expression (GTEx)"	Colon - Sigmoid	colon_sigmoid	No Hematolymphoid
dbGaP	phs000424.v8.p2	SRR1334181		Non-tumor RNA:Total RNA sample from Colon - Sigmoid of a human male participant in the dbGaP study "Genotype-Tissue Expression (GTEx)"	Colon - Sigmoid	colon_sigmoid	No Hematolymphoid
dbGaP	phs000424.v8.p2	SRR1336617		Non-tumor RNA:Total RNA sample from Colon - Sigmoid of a human male participant in the dbGaP study "Genotype-Tissue Expression (GTEx)"	Colon - Sigmoid	colon_sigmoid	No Hematolymphoid
dbGaP	phs000424.v8.p2	SRR1336863		Non-tumor RNA:Total RNA sample from Colon - Sigmoid of a human female participant in the dbGaP study "Genotype-Tissue Expression (GTEx)"	Colon - Sigmoid	colon_sigmoid	No Hematolymphoid
dbGaP	phs000424.v8.p2	SRR1069850		Non-tumor RNA:Total RNA sample from Colon - Transverse of a human male participant in the dbGaP study "Genotype-Tissue Expression (GTEx)"	Colon - Transverse	colon_transverse	No Hematolymphoid
dbGaP	phs000424.v8.p2	SRR1069991		Non-tumor RNA:Total RNA sample from Colon - Transverse of a human female participant in the dbGaP study "Genotype-Tissue Expression (GTEx)"	Colon - Transverse	colon_transverse	No Hematolymphoid
dbGaP	phs000424.v8.p2	SRR1072578		Non-tumor RNA:Total RNA sample from Colon - Transverse of a human female participant in the dbGaP study "Genotype-Tissue Expression (GTEx)"	Colon - Transverse	colon_transverse	No Hematolymphoid
dbGaP	phs000424.v8.p2	SRR1073217		Non-tumor RNA:Total RNA sample from Colon - Transverse of a human male participant in the dbGaP study "Genotype-Tissue Expression (GTEx)"	Colon - Transverse	colon_transverse	No Hematolymphoid
dbGaP	phs000424.v8.p2	SRR1073655		Non-tumor RNA:Total RNA sample from Colon - Transverse of a human female participant in the dbGaP study "Genotype-Tissue Expression (GTEx)"	Colon - Transverse	colon_transverse	No Hematolymphoid
dbGaP	phs000424.v8.p2	SRR1073971		Non-tumor RNA:Total RNA sample from Colon - Transverse of a human male participant in the dbGaP study "Genotype-Tissue Expression (GTEx)"	Colon - Transverse	colon_transverse	No Hematolymphoid
dbGaP	phs000424.v8.p2	SRR1074239		Non-tumor RNA:Total RNA sample from Colon - Transverse of a human female participant in the dbGaP study "Genotype-Tissue Expression (GTEx)"	Colon - Transverse	colon_transverse	No Hematolymphoid
dbGaP	phs000424.v8.p2	SRR1074314		Non-tumor RNA:Total RNA sample from Colon - Transverse of a human female participant in the dbGaP study "Genotype-Tissue Expression (GTEx)"	Colon - Transverse	colon_transverse	No Hematolymphoid
dbGaP	phs000424.v8.p2	SRR1075078		Non-tumor RNA:Total RNA sample from Colon - Transverse of a human male participant in the dbGaP study "Genotype-Tissue Expression (GTEx)"	Colon - Transverse	colon_transverse	No Hematolymphoid
dbGaP	phs000424.v8.p2	SRR1075729		Non-tumor RNA:Total RNA sample from Colon - Transverse of a human female participant in the dbGaP study "Genotype-Tissue Expression (GTEx)"	Colon - Transverse	colon_transverse	No Hematolymphoid
dbGaP	phs000424.v8.p2	SRR1076940		Non-tumor RNA:Total RNA sample from Colon - Transverse of a human female participant in the dbGaP study "Genotype-Tissue Expression (GTEx)"	Colon - Transverse	colon_transverse	No Hematolymphoid
dbGaP	phs000424.v8.p2	SRR1077066		Non-tumor RNA:Total RNA sample from Colon - Transverse of a human male participant in the dbGaP study "Genotype-Tissue Expression (GTEx)"	Colon - Transverse	colon_transverse	No Hematolymphoid
dbGaP	phs000424.v8.p2	SRR1077667		Non-tumor RNA:Total RNA sample from Colon - Transverse of a human female participant in the dbGaP study "Genotype-Tissue Expression (GTEx)"	Colon - Transverse	colon_transverse	No Hematolymphoid
dbGaP	phs000424.v8.p2	SRR1078278		Non-tumor RNA:Total RNA sample from Colon - Transverse of a human female participant in the dbGaP study "Genotype-Tissue Expression (GTEx)"	Colon - Transverse	colon_transverse	No Hematolymphoid
dbGaP	phs000424.v8.p2	SRR1078948		Non-tumor RNA:Total RNA sample from Colon - Transverse of a human male participant in the dbGaP study "Genotype-Tissue Expression (GTEx)"	Colon - Transverse	colon_transverse	No Hematolymphoid
dbGaP	phs000424.v8.p2	SRR1079567		Non-tumor RNA:Total RNA sample from Colon - Transverse of a human female participant in the dbGaP study "Genotype-Tissue Expression (GTEx)"	Colon - Transverse	colon_transverse	No Hematolymphoid
dbGaP	phs000424.v8.p2	SRR1080222		Non-tumor RNA:Total RNA sample from Colon - Transverse of a human female participant in the dbGaP study "Genotype-Tissue Expression (GTEx)"	Colon - Transverse	colon_transverse	No Hematolymphoid
dbGaP	phs000424.v8.p2	SRR1080951		Non-tumor RNA:Total RNA sample from Colon - Transverse of a human female participant in the dbGaP study "Genotype-Tissue Expression (GTEx)"	Colon - Transverse	colon_transverse	No Hematolymphoid
dbGaP	phs000424.v8.p2	SRR1081116		Non-tumor RNA:Total RNA sample from Colon - Transverse of a human male participant in the dbGaP study "Genotype-Tissue Expression (GTEx)"	Colon - Transverse	colon_transverse	No Hematolymphoid
dbGaP	phs000424.v8.p2	SRR1081332		Non-tumor RNA:Total RNA sample from Colon - Transverse of a human female participant in the dbGaP study "Genotype-Tissue Expression (GTEx)"	Colon - Transverse	colon_transverse	No Hematolymphoid
dbGaP	phs000424.v8.p2	SRR1081493		Non-tumor RNA:Total RNA sample from Colon - Transverse of a human male participant in the dbGaP study "Genotype-Tissue Expression (GTEx)"	Colon - Transverse	colon_transverse	No Hematolymphoid
dbGaP	phs000424.v8.p2	SRR1081813		Non-tumor RNA:Total RNA sample from Colon - Transverse of a human female participant in the dbGaP study "Genotype-Tissue Expression (GTEx)"	Colon - Transverse	colon_transverse	No Hematolymphoid
dbGaP	phs000424.v8.p2	SRR1082238		Non-tumor RNA:Total RNA sample from Colon - Transverse of a human female participant in the dbGaP study "Genotype-Tissue Expression (GTEx)"	Colon - Transverse	colon_transverse	No Hematolymphoid
dbGaP	phs000424.v8.p2	SRR1083125		Non-tumor RNA:Total RNA sample from Colon - Transverse of a human male participant in the dbGaP study "Genotype-Tissue Expression (GTEx)"	Colon - Transverse	colon_transverse	No Hematolymphoid
dbGaP	phs000424.v8.p2	SRR1083456		Non-tumor RNA:Total RNA sample from Colon - Transverse of a human female participant in the dbGaP study "Genotype-Tissue Expression (GTEx)"	Colon - Transverse	colon_transverse	No Hematolymphoid
dbGaP	phs000424.v8.p2	SRR1083868		Non-tumor RNA:Total RNA sample from Colon - Transverse of a human female participant in the dbGaP study "Genotype-Tissue Expression (GTEx)"	Colon - Transverse	colon_transverse	No Hematolymphoid
dbGaP	phs000424.v8.p2	SRR1085235		Non-tumor RNA:Total RNA sample from Colon - Transverse of a human male participant in the dbGaP study "Genotype-Tissue Expression (GTEx)"	Colon - Transverse	colon_transverse	No Hematolymphoid
dbGaP	phs000424.v8.p2	SRR1085259		Non-tumor RNA:Total RNA sample from Colon - Transverse of a human male participant in the dbGaP study "Genotype-Tissue Expression (GTEx)"	Colon - Transverse	colon_transverse	No Hematolymphoid
dbGaP	phs000424.v8.p2	SRR1086164		Non-tumor RNA:Total RNA sample from Colon - Transverse of a human male participant in the dbGaP study "Genotype-Tissue Expression (GTEx)"	Colon - Transverse	colon_transverse	No Hematolymphoid
dbGaP	phs000424.v8.p2	SRR1087704		Non-tumor RNA:Total RNA sample from Colon - Transverse of a human male participant in the dbGaP study "Genotype-Tissue Expression (GTEx)"	Colon - Transverse	colon_transverse	No Hematolymphoid
dbGaP	phs000424.v8.p2	SRR1087752		Non-tumor RNA:Total RNA sample from Colon - Transverse of a human male participant in the dbGaP study "Genotype-Tissue Expression (GTEx)"	Colon - Transverse	colon_transverse	No Hematolymphoid
dbGaP	phs000424.v8.p2	SRR1089207		Non-tumor RNA:Total RNA sample from Colon - Transverse of a human male participant in the dbGaP study "Genotype-Tissue Expression (GTEx)"	Colon - Transverse	colon_transverse	No Hematolymphoid
dbGaP	phs000424.v8.p2	SRR1090119		Non-tumor RNA:Total RNA sample from Colon - Transverse of a human female participant in the dbGaP study "Genotype-Tissue Expression (GTEx)"	Colon - Transverse	colon_transverse	No Hematolymphoid
dbGaP	phs000424.v8.p2	SRR1090334		Non-tumor RNA:Total RNA sample from Colon - Transverse of a human female participant in the dbGaP study "Genotype-Tissue Expression (GTEx)"	Colon - Transverse	colon_transverse	No Hematolymphoid
dbGaP	phs000424.v8.p2	SRR1090383		Non-tumor RNA:Total RNA sample from Colon - Transverse of a human female participant in the dbGaP study "Genotype-Tissue Expression (GTEx)"	Colon - Transverse	colon_transverse	No Hematolymphoid
dbGaP	phs000424.v8.p2	SRR1090626		Non-tumor RNA:Total RNA sample from Colon - Transverse of a human female participant in the dbGaP study "Genotype-Tissue Expression (GTEx)"	Colon - Transverse	colon_transverse	No Hematolymphoid
dbGaP	phs000424.v8.p2	SRR1091054		Non-tumor RNA:Total RNA sample from Colon - Transverse of a human male participant in the dbGaP study "Genotype-Tissue Expression (GTEx)"	Colon - Transverse	colon_transverse	No Hematolymphoid
dbGaP	phs000424.v8.p2	SRR1092397		Non-tumor RNA:Total RNA sample from Colon - Transverse of a human male participant in the dbGaP study "Genotype-Tissue Expression (GTEx)"	Colon - Transverse	colon_transverse	No Hematolymphoid
dbGaP	phs000424.v8.p2	SRR807751		Non-tumor RNA:Total RNA sample from Colon - Transverse of a human female participant in the dbGaP study "Genotype-Tissue Expression (GTEx)"	Colon - Transverse	colon_transverse	No Hematolymphoid
dbGaP	phs000424.v8.p2	SRR808638		Non-tumor RNA:Total RNA sample from Colon - Transverse of a human male participant in the dbGaP study "Genotype-Tissue Expression (GTEx)"	Colon - Transverse	colon_transverse	No Hematolymphoid
dbGaP	phs000424.v8.p2	SRR809565		Non-tumor RNA:Total RNA sample from Colon - Transverse of a human male participant in the dbGaP study "Genotype-Tissue Expression (GTEx)"	Colon - Transverse	colon_transverse	No Hematolymphoid
dbGaP	phs000424.v8.p2	SRR810153		Non-tumor RNA:Total RNA sample from Colon - Transverse of a human male participant in the dbGaP study "Genotype-Tissue Expression (GTEx)"	Colon - Transverse	colon_transverse	No Hematolymphoid
dbGaP	phs000424.v8.p2	SRR812697		Non-tumor RNA:Total RNA sample from Colon - Transverse of a human female participant in the dbGaP study "Genotype-Tissue Expression (GTEx)"	Colon - Transverse	colon_transverse	No Hematolymphoid
dbGaP	phs000424.v8.p2	SRR812721		Non-tumor RNA:Total RNA sample from Colon - Transverse of a human male participant in the dbGaP study "Genotype-Tissue Expression (GTEx)"	Colon - Transverse	colon_transverse	No Hematolymphoid
dbGaP	phs000424.v8.p2	SRR813529		Non-tumor RNA:Total RNA sample from Colon - Transverse of a human male participant in the dbGaP study "Genotype-Tissue Expression (GTEx)"	Colon - Transverse	colon_transverse	No Hematolymphoid
dbGaP	phs000424.v8.p2	SRR814108		Non-tumor RNA:Total RNA sample from Colon - Transverse of a human female participant in the dbGaP study "Genotype-Tissue Expression (GTEx)"	Colon - Transverse	colon_transverse	No Hematolymphoid
dbGaP	phs000424.v8.p2	SRR816096		Non-tumor RNA:Total RNA sample from Colon - Transverse of a human male participant in the dbGaP study "Genotype-Tissue Expression (GTEx)"	Colon - Transverse	colon_transverse	No Hematolymphoid
dbGaP	phs000424.v8.p2	SRR816794		Non-tumor RNA:Total RNA sample from Colon - Transverse of a human male participant in the dbGaP study "Genotype-Tissue Expression (GTEx)"	Colon - Transverse	colon_transverse	No Hematolymphoid
dbGaP	phs000424.v8.p2	SRR818523		Non-tumor RNA:Total RNA sample from Colon - Transverse of a human male participant in the dbGaP study "Genotype-Tissue Expression (GTEx)"	Colon - Transverse	colon_transverse	No Hematolymphoid
dbGaP	phs000424.v8.p2	SRR819486		Non-tumor RNA:Total RNA sample from Colon - Transverse of a human female participant in the dbGaP study "Genotype-Tissue Expression (GTEx)"	Colon - Transverse	colon_transverse	No Hematolymphoid
dbGaP	phs000424.v8.p2	SRR1068687		Non-tumor RNA:Total RNA sample from Esophagus - Gastroesophageal Junction of a human male participant in the dbGaP study "Genotype-Tissue Expression (GTEx)"	Esophagus - Gastroesophageal Junction	esophagus_gastro	No Hematolymphoid
dbGaP	phs000424.v8.p2	SRR1071131		Non-tumor RNA:Total RNA sample from Esophagus - Gastroesophageal Junction of a human male participant in the dbGaP study "Genotype-Tissue Expression (GTEx)"	Esophagus - Gastroesophageal Junction	esophagus_gastro	No Hematolymphoid
dbGaP	phs000424.v8.p2	SRR1074214		Non-tumor RNA:Total RNA sample from Esophagus - Gastroesophageal Junction of a human male participant in the dbGaP study "Genotype-Tissue Expression (GTEx)"	Esophagus - Gastroesophageal Junction	esophagus_gastro	No Hematolymphoid
dbGaP	phs000424.v8.p2	SRR1074839		Non-tumor RNA:Total RNA sample from Esophagus - Gastroesophageal Junction of a human male participant in the dbGaP study "Genotype-Tissue Expression (GTEx)"	Esophagus - Gastroesophageal Junction	esophagus_gastro	No Hematolymphoid
dbGaP	phs000424.v8.p2	SRR1078660		Non-tumor RNA:Total RNA sample from Esophagus - Gastroesophageal Junction of a human male participant in the dbGaP study "Genotype-Tissue Expression (GTEx)"	Esophagus - Gastroesophageal Junction	esophagus_gastro	No Hematolymphoid
dbGaP	phs000424.v8.p2	SRR1078709		Non-tumor RNA:Total RNA sample from Esophagus - Gastroesophageal Junction of a human male participant in the dbGaP study "Genotype-Tissue Expression (GTEx)"	Esophagus - Gastroesophageal Junction	esophagus_gastro	No Hematolymphoid
dbGaP	phs000424.v8.p2	SRR1079306		Non-tumor RNA:Total RNA sample from Esophagus - Gastroesophageal Junction of a human female participant in the dbGaP study "Genotype-Tissue Expression (GTEx)"	Esophagus - Gastroesophageal Junction	esophagus_gastro	No Hematolymphoid
dbGaP	phs000424.v8.p2	SRR1085110		Non-tumor RNA:Total RNA sample from Esophagus - Gastroesophageal Junction of a human male participant in the dbGaP study "Genotype-Tissue Expression (GTEx)"	Esophagus - Gastroesophageal Junction	esophagus_gastro	No Hematolymphoid
dbGaP	phs000424.v8.p2	SRR1085900		Non-tumor RNA:Total RNA sample from Esophagus - Gastroesophageal Junction of a human male participant in the dbGaP study "Genotype-Tissue Expression (GTEx)"	Esophagus - Gastroesophageal Junction	esophagus_gastro	No Hematolymphoid
dbGaP	phs000424.v8.p2	SRR1087127		Non-tumor RNA:Total RNA sample from Esophagus - Gastroesophageal Junction of a human male participant in the dbGaP study "Genotype-Tissue Expression (GTEx)"	Esophagus - Gastroesophageal Junction	esophagus_gastro	No Hematolymphoid
dbGaP	phs000424.v8.p2	SRR1087942		Non-tumor RNA:Total RNA sample from Esophagus - Gastroesophageal Junction of a human female participant in the dbGaP study "Genotype-Tissue Expression (GTEx)"	Esophagus - Gastroesophageal Junction	esophagus_gastro	No Hematolymphoid
dbGaP	phs000424.v8.p2	SRR1088934		Non-tumor RNA:Total RNA sample from Esophagus - Gastroesophageal Junction of a human male participant in the dbGaP study "Genotype-Tissue Expression (GTEx)"	Esophagus - Gastroesophageal Junction	esophagus_gastro	No Hematolymphoid
dbGaP	phs000424.v8.p2	SRR1091008		Non-tumor RNA:Total RNA sample from Esophagus - Gastroesophageal Junction of a human male participant in the dbGaP study "Genotype-Tissue Expression (GTEx)"	Esophagus - Gastroesophageal Junction	esophagus_gastro	No Hematolymphoid
dbGaP	phs000424.v8.p2	SRR1091767		Non-tumor RNA:Total RNA sample from Esophagus - Gastroesophageal Junction of a human male participant in the dbGaP study "Genotype-Tissue Expression (GTEx)"	Esophagus - Gastroesophageal Junction	esophagus_gastro	No Hematolymphoid
dbGaP	phs000424.v8.p2	SRR1092865		Non-tumor RNA:Total RNA sample from Esophagus - Gastroesophageal Junction of a human female participant in the dbGaP study "Genotype-Tissue Expression (GTEx)"	Esophagus - Gastroesophageal Junction	esophagus_gastro	No Hematolymphoid
dbGaP	phs000424.v8.p2	SRR1096432		Non-tumor RNA:Total RNA sample from Esophagus - Gastroesophageal Junction of a human male participant in the dbGaP study "Genotype-Tissue Expression (GTEx)"	Esophagus - Gastroesophageal Junction	esophagus_gastro	No Hematolymphoid
dbGaP	phs000424.v8.p2	SRR1096595		Non-tumor RNA:Total RNA sample from Esophagus - Gastroesophageal Junction of a human male participant in the dbGaP study "Genotype-Tissue Expression (GTEx)"	Esophagus - Gastroesophageal Junction	esophagus_gastro	No Hematolymphoid
dbGaP	phs000424.v8.p2	SRR1099475		Non-tumor RNA:Total RNA sample from Esophagus - Gastroesophageal Junction of a human female participant in the dbGaP study "Genotype-Tissue Expression (GTEx)"	Esophagus - Gastroesophageal Junction	esophagus_gastro	No Hematolymphoid
dbGaP	phs000424.v8.p2	SRR1099570		Non-tumor RNA:Total RNA sample from Esophagus - Gastroesophageal Junction of a human male participant in the dbGaP study "Genotype-Tissue Expression (GTEx)"	Esophagus - Gastroesophageal Junction	esophagus_gastro	No Hematolymphoid
dbGaP	phs000424.v8.p2	SRR1100005		Non-tumor RNA:Total RNA sample from Esophagus - Gastroesophageal Junction of a human male participant in the dbGaP study "Genotype-Tissue Expression (GTEx)"	Esophagus - Gastroesophageal Junction	esophagus_gastro	No Hematolymphoid
dbGaP	phs000424.v8.p2	SRR1100917		Non-tumor RNA:Total RNA sample from Esophagus - Gastroesophageal Junction of a human female participant in the dbGaP study "Genotype-Tissue Expression (GTEx)"	Esophagus - Gastroesophageal Junction	esophagus_gastro	No Hematolymphoid
dbGaP	phs000424.v8.p2	SRR1100965		Non-tumor RNA:Total RNA sample from Esophagus - Gastroesophageal Junction of a human female participant in the dbGaP study "Genotype-Tissue Expression (GTEx)"	Esophagus - Gastroesophageal Junction	esophagus_gastro	No Hematolymphoid
dbGaP	phs000424.v8.p2	SRR1101717		Non-tumor RNA:Total RNA sample from Esophagus - Gastroesophageal Junction of a human female participant in the dbGaP study "Genotype-Tissue Expression (GTEx)"	Esophagus - Gastroesophageal Junction	esophagus_gastro	No Hematolymphoid
dbGaP	phs000424.v8.p2	SRR1102923		Non-tumor RNA:Total RNA sample from Esophagus - Gastroesophageal Junction of a human male participant in the dbGaP study "Genotype-Tissue Expression (GTEx)"	Esophagus - Gastroesophageal Junction	esophagus_gastro	No Hematolymphoid
dbGaP	phs000424.v8.p2	SRR1308357		Non-tumor RNA:Total RNA sample from Esophagus - Gastroesophageal Junction of a human male participant in the dbGaP study "Genotype-Tissue Expression (GTEx)"	Esophagus - Gastroesophageal Junction	esophagus_gastro	No Hematolymphoid
dbGaP	phs000424.v8.p2	SRR1309314		Non-tumor RNA:Total RNA sample from Esophagus - Gastroesophageal Junction of a human male participant in the dbGaP study "Genotype-Tissue Expression (GTEx)"	Esophagus - Gastroesophageal Junction	esophagus_gastro	No Hematolymphoid
dbGaP	phs000424.v8.p2	SRR1309333		Non-tumor RNA:Total RNA sample from Esophagus - Gastroesophageal Junction of a human female participant in the dbGaP study "Genotype-Tissue Expression (GTEx)"	Esophagus - Gastroesophageal Junction	esophagus_gastro	No Hematolymphoid
dbGaP	phs000424.v8.p2	SRR1309833		Non-tumor RNA:Total RNA sample from Esophagus - Gastroesophageal Junction of a human female participant in the dbGaP study "Genotype-Tissue Expression (GTEx)"	Esophagus - Gastroesophageal Junction	esophagus_gastro	No Hematolymphoid
dbGaP	phs000424.v8.p2	SRR1310777		Non-tumor RNA:Total RNA sample from Esophagus - Gastroesophageal Junction of a human male participant in the dbGaP study "Genotype-Tissue Expression (GTEx)"	Esophagus - Gastroesophageal Junction	esophagus_gastro	No Hematolymphoid
dbGaP	phs000424.v8.p2	SRR1310997		Non-tumor RNA:Total RNA sample from Esophagus - Gastroesophageal Junction of a human female participant in the dbGaP study "Genotype-Tissue Expression (GTEx)"	Esophagus - Gastroesophageal Junction	esophagus_gastro	No Hematolymphoid
dbGaP	phs000424.v8.p2	SRR1311853		Non-tumor RNA:Total RNA sample from Esophagus - Gastroesophageal Junction of a human male participant in the dbGaP study "Genotype-Tissue Expression (GTEx)"	Esophagus - Gastroesophageal Junction	esophagus_gastro	No Hematolymphoid
dbGaP	phs000424.v8.p2	SRR1313770		Non-tumor RNA:Total RNA sample from Esophagus - Gastroesophageal Junction of a human male participant in the dbGaP study "Genotype-Tissue Expression (GTEx)"	Esophagus - Gastroesophageal Junction	esophagus_gastro	No Hematolymphoid
dbGaP	phs000424.v8.p2	SRR1316214		Non-tumor RNA:Total RNA sample from Esophagus - Gastroesophageal Junction of a human female participant in the dbGaP study "Genotype-Tissue Expression (GTEx)"	Esophagus - Gastroesophageal Junction	esophagus_gastro	No Hematolymphoid
dbGaP	phs000424.v8.p2	SRR1316277		Non-tumor RNA:Total RNA sample from Esophagus - Gastroesophageal Junction of a human male participant in the dbGaP study "Genotype-Tissue Expression (GTEx)"	Esophagus - Gastroesophageal Junction	esophagus_gastro	No Hematolymphoid
dbGaP	phs000424.v8.p2	SRR1316852		Non-tumor RNA:Total RNA sample from Esophagus - Gastroesophageal Junction of a human female participant in the dbGaP study "Genotype-Tissue Expression (GTEx)"	Esophagus - Gastroesophageal Junction	esophagus_gastro	No Hematolymphoid
dbGaP	phs000424.v8.p2	SRR1318184		Non-tumor RNA:Total RNA sample from Esophagus - Gastroesophageal Junction of a human male participant in the dbGaP study "Genotype-Tissue Expression (GTEx)"	Esophagus - Gastroesophageal Junction	esophagus_gastro	No Hematolymphoid
dbGaP	phs000424.v8.p2	SRR1318331		Non-tumor RNA:Total RNA sample from Esophagus - Gastroesophageal Junction of a human female participant in the dbGaP study "Genotype-Tissue Expression (GTEx)"	Esophagus - Gastroesophageal Junction	esophagus_gastro	No Hematolymphoid
dbGaP	phs000424.v8.p2	SRR1320806		Non-tumor RNA:Total RNA sample from Esophagus - Gastroesophageal Junction of a human female participant in the dbGaP study "Genotype-Tissue Expression (GTEx)"	Esophagus - Gastroesophageal Junction	esophagus_gastro	No Hematolymphoid
dbGaP	phs000424.v8.p2	SRR1321144		Non-tumor RNA:Total RNA sample from Esophagus - Gastroesophageal Junction of a human male participant in the dbGaP study "Genotype-Tissue Expression (GTEx)"	Esophagus - Gastroesophageal Junction	esophagus_gastro	No Hematolymphoid
dbGaP	phs000424.v8.p2	SRR1321333		Non-tumor RNA:Total RNA sample from Esophagus - Gastroesophageal Junction of a human male participant in the dbGaP study "Genotype-Tissue Expression (GTEx)"	Esophagus - Gastroesophageal Junction	esophagus_gastro	No Hematolymphoid
dbGaP	phs000424.v8.p2	SRR1321829		Non-tumor RNA:Total RNA sample from Esophagus - Gastroesophageal Junction of a human male participant in the dbGaP study "Genotype-Tissue Expression (GTEx)"	Esophagus - Gastroesophageal Junction	esophagus_gastro	No Hematolymphoid
dbGaP	phs000424.v8.p2	SRR1322918		Non-tumor RNA:Total RNA sample from Esophagus - Gastroesophageal Junction of a human male participant in the dbGaP study "Genotype-Tissue Expression (GTEx)"	Esophagus - Gastroesophageal Junction	esophagus_gastro	No Hematolymphoid
dbGaP	phs000424.v8.p2	SRR1323470		Non-tumor RNA:Total RNA sample from Esophagus - Gastroesophageal Junction of a human male participant in the dbGaP study "Genotype-Tissue Expression (GTEx)"	Esophagus - Gastroesophageal Junction	esophagus_gastro	No Hematolymphoid
dbGaP	phs000424.v8.p2	SRR1323651		Non-tumor RNA:Total RNA sample from Esophagus - Gastroesophageal Junction of a human female participant in the dbGaP study "Genotype-Tissue Expression (GTEx)"	Esophagus - Gastroesophageal Junction	esophagus_gastro	No Hematolymphoid
dbGaP	phs000424.v8.p2	SRR1324004		Non-tumor RNA:Total RNA sample from Esophagus - Gastroesophageal Junction of a human male participant in the dbGaP study "Genotype-Tissue Expression (GTEx)"	Esophagus - Gastroesophageal Junction	esophagus_gastro	No Hematolymphoid
dbGaP	phs000424.v8.p2	SRR1325182		Non-tumor RNA:Total RNA sample from Esophagus - Gastroesophageal Junction of a human male participant in the dbGaP study "Genotype-Tissue Expression (GTEx)"	Esophagus - Gastroesophageal Junction	esophagus_gastro	No Hematolymphoid
dbGaP	phs000424.v8.p2	SRR1325642		Non-tumor RNA:Total RNA sample from Esophagus - Gastroesophageal Junction of a human female participant in the dbGaP study "Genotype-Tissue Expression (GTEx)"	Esophagus - Gastroesophageal Junction	esophagus_gastro	No Hematolymphoid
dbGaP	phs000424.v8.p2	SRR1326317		Non-tumor RNA:Total RNA sample from Esophagus - Gastroesophageal Junction of a human female participant in the dbGaP study "Genotype-Tissue Expression (GTEx)"	Esophagus - Gastroesophageal Junction	esophagus_gastro	No Hematolymphoid
dbGaP	phs000424.v8.p2	SRR1328551		Non-tumor RNA:Total RNA sample from Esophagus - Gastroesophageal Junction of a human male participant in the dbGaP study "Genotype-Tissue Expression (GTEx)"	Esophagus - Gastroesophageal Junction	esophagus_gastro	No Hematolymphoid
dbGaP	phs000424.v8.p2	SRR1069231		Non-tumor RNA:Total RNA sample from Esophagus - Mucosa of a human male participant in the dbGaP study "Genotype-Tissue Expression (GTEx)"	Esophagus - Mucosa	esophagus_mucosa	No Hematolymphoid
dbGaP	phs000424.v8.p2	SRR1069255		Non-tumor RNA:Total RNA sample from Esophagus - Mucosa of a human male participant in the dbGaP study "Genotype-Tissue Expression (GTEx)"	Esophagus - Mucosa	esophagus_mucosa	No Hematolymphoid
dbGaP	phs000424.v8.p2	SRR1069328		Non-tumor RNA:Total RNA sample from Esophagus - Mucosa of a human male participant in the dbGaP study "Genotype-Tissue Expression (GTEx)"	Esophagus - Mucosa	esophagus_mucosa	No Hematolymphoid
dbGaP	phs000424.v8.p2	SRR1069666		Non-tumor RNA:Total RNA sample from Esophagus - Mucosa of a human female participant in the dbGaP study "Genotype-Tissue Expression (GTEx)"	Esophagus - Mucosa	esophagus_mucosa	No Hematolymphoid
dbGaP	phs000424.v8.p2	SRR1069871		Non-tumor RNA:Total RNA sample from Esophagus - Mucosa of a human male participant in the dbGaP study "Genotype-Tissue Expression (GTEx)"	Esophagus - Mucosa	esophagus_mucosa	No Hematolymphoid
dbGaP	phs000424.v8.p2	SRR1070036		Non-tumor RNA:Total RNA sample from Esophagus - Mucosa of a human male participant in the dbGaP study "Genotype-Tissue Expression (GTEx)"	Esophagus - Mucosa	esophagus_mucosa	No Hematolymphoid
dbGaP	phs000424.v8.p2	SRR1070060		Non-tumor RNA:Total RNA sample from Esophagus - Mucosa of a human male participant in the dbGaP study "Genotype-Tissue Expression (GTEx)"	Esophagus - Mucosa	esophagus_mucosa	No Hematolymphoid
dbGaP	phs000424.v8.p2	SRR1070620		Non-tumor RNA:Total RNA sample from Esophagus - Mucosa of a human male participant in the dbGaP study "Genotype-Tissue Expression (GTEx)"	Esophagus - Mucosa	esophagus_mucosa	No Hematolymphoid
dbGaP	phs000424.v8.p2	SRR1070665		Non-tumor RNA:Total RNA sample from Esophagus - Mucosa of a human female participant in the dbGaP study "Genotype-Tissue Expression (GTEx)"	Esophagus - Mucosa	esophagus_mucosa	No Hematolymphoid
dbGaP	phs000424.v8.p2	SRR1071207		Non-tumor RNA:Total RNA sample from Esophagus - Mucosa of a human female participant in the dbGaP study "Genotype-Tissue Expression (GTEx)"	Esophagus - Mucosa	esophagus_mucosa	No Hematolymphoid
dbGaP	phs000424.v8.p2	SRR1071499		Non-tumor RNA:Total RNA sample from Esophagus - Mucosa of a human male participant in the dbGaP study "Genotype-Tissue Expression (GTEx)"	Esophagus - Mucosa	esophagus_mucosa	No Hematolymphoid
dbGaP	phs000424.v8.p2	SRR1072055		Non-tumor RNA:Total RNA sample from Esophagus - Mucosa of a human male participant in the dbGaP study "Genotype-Tissue Expression (GTEx)"	Esophagus - Mucosa	esophagus_mucosa	No Hematolymphoid
dbGaP	phs000424.v8.p2	SRR1072297		Non-tumor RNA:Total RNA sample from Esophagus - Mucosa of a human female participant in the dbGaP study "Genotype-Tissue Expression (GTEx)"	Esophagus - Mucosa	esophagus_mucosa	No Hematolymphoid
dbGaP	phs000424.v8.p2	SRR1072388		Non-tumor RNA:Total RNA sample from Esophagus - Mucosa of a human male participant in the dbGaP study "Genotype-Tissue Expression (GTEx)"	Esophagus - Mucosa	esophagus_mucosa	No Hematolymphoid
dbGaP	phs000424.v8.p2	SRR1072480		Non-tumor RNA:Total RNA sample from Esophagus - Mucosa of a human female participant in the dbGaP study "Genotype-Tissue Expression (GTEx)"	Esophagus - Mucosa	esophagus_mucosa	No Hematolymphoid
dbGaP	phs000424.v8.p2	SRR1073631		Non-tumor RNA:Total RNA sample from Esophagus - Mucosa of a human male participant in the dbGaP study "Genotype-Tissue Expression (GTEx)"	Esophagus - Mucosa	esophagus_mucosa	No Hematolymphoid
dbGaP	phs000424.v8.p2	SRR1074450		Non-tumor RNA:Total RNA sample from Esophagus - Mucosa of a human male participant in the dbGaP study "Genotype-Tissue Expression (GTEx)"	Esophagus - Mucosa	esophagus_mucosa	No Hematolymphoid
dbGaP	phs000424.v8.p2	SRR1074502		Non-tumor RNA:Total RNA sample from Esophagus - Mucosa of a human male participant in the dbGaP study "Genotype-Tissue Expression (GTEx)"	Esophagus - Mucosa	esophagus_mucosa	No Hematolymphoid
dbGaP	phs000424.v8.p2	SRR1074578		Non-tumor RNA:Total RNA sample from Esophagus - Mucosa of a human male participant in the dbGaP study "Genotype-Tissue Expression (GTEx)"	Esophagus - Mucosa	esophagus_mucosa	No Hematolymphoid
dbGaP	phs000424.v8.p2	SRR1075458		Non-tumor RNA:Total RNA sample from Esophagus - Mucosa of a human male participant in the dbGaP study "Genotype-Tissue Expression (GTEx)"	Esophagus - Mucosa	esophagus_mucosa	No Hematolymphoid
dbGaP	phs000424.v8.p2	SRR1075603		Non-tumor RNA:Total RNA sample from Esophagus - Mucosa of a human male participant in the dbGaP study "Genotype-Tissue Expression (GTEx)"	Esophagus - Mucosa	esophagus_mucosa	No Hematolymphoid
dbGaP	phs000424.v8.p2	SRR1076195		Non-tumor RNA:Total RNA sample from Esophagus - Mucosa of a human female participant in the dbGaP study "Genotype-Tissue Expression (GTEx)"	Esophagus - Mucosa	esophagus_mucosa	No Hematolymphoid
dbGaP	phs000424.v8.p2	SRR1076705		Non-tumor RNA:Total RNA sample from Esophagus - Mucosa of a human female participant in the dbGaP study "Genotype-Tissue Expression (GTEx)"	Esophagus - Mucosa	esophagus_mucosa	No Hematolymphoid
dbGaP	phs000424.v8.p2	SRR1076801		Non-tumor RNA:Total RNA sample from Esophagus - Mucosa of a human male participant in the dbGaP study "Genotype-Tissue Expression (GTEx)"	Esophagus - Mucosa	esophagus_mucosa	No Hematolymphoid
dbGaP	phs000424.v8.p2	SRR1077310		Non-tumor RNA:Total RNA sample from Esophagus - Mucosa of a human female participant in the dbGaP study "Genotype-Tissue Expression (GTEx)"	Esophagus - Mucosa	esophagus_mucosa	No Hematolymphoid
dbGaP	phs000424.v8.p2	SRR1077356		Non-tumor RNA:Total RNA sample from Esophagus - Mucosa of a human male participant in the dbGaP study "Genotype-Tissue Expression (GTEx)"	Esophagus - Mucosa	esophagus_mucosa	No Hematolymphoid
dbGaP	phs000424.v8.p2	SRR1077619		Non-tumor RNA:Total RNA sample from Esophagus - Mucosa of a human female participant in the dbGaP study "Genotype-Tissue Expression (GTEx)"	Esophagus - Mucosa	esophagus_mucosa	No Hematolymphoid
dbGaP	phs000424.v8.p2	SRR1077850		Non-tumor RNA:Total RNA sample from Esophagus - Mucosa of a human male participant in the dbGaP study "Genotype-Tissue Expression (GTEx)"	Esophagus - Mucosa	esophagus_mucosa	No Hematolymphoid
dbGaP	phs000424.v8.p2	SRR1078140		Non-tumor RNA:Total RNA sample from Esophagus - Mucosa of a human male participant in the dbGaP study "Genotype-Tissue Expression (GTEx)"	Esophagus - Mucosa	esophagus_mucosa	No Hematolymphoid
dbGaP	phs000424.v8.p2	SRR1078538		Non-tumor RNA:Total RNA sample from Esophagus - Mucosa of a human female participant in the dbGaP study "Genotype-Tissue Expression (GTEx)"	Esophagus - Mucosa	esophagus_mucosa	No Hematolymphoid
dbGaP	phs000424.v8.p2	SRR807679		Non-tumor RNA:Total RNA sample from Esophagus - Mucosa of a human male participant in the dbGaP study "Genotype-Tissue Expression (GTEx)"	Esophagus - Mucosa	esophagus_mucosa	No Hematolymphoid
dbGaP	phs000424.v8.p2	SRR807703		Non-tumor RNA:Total RNA sample from Esophagus - Mucosa of a human female participant in the dbGaP study "Genotype-Tissue Expression (GTEx)"	Esophagus - Mucosa	esophagus_mucosa	No Hematolymphoid
dbGaP	phs000424.v8.p2	SRR809406		Non-tumor RNA:Total RNA sample from Esophagus - Mucosa of a human male participant in the dbGaP study "Genotype-Tissue Expression (GTEx)"	Esophagus - Mucosa	esophagus_mucosa	No Hematolymphoid
dbGaP	phs000424.v8.p2	SRR809919		Non-tumor RNA:Total RNA sample from Esophagus - Mucosa of a human female participant in the dbGaP study "Genotype-Tissue Expression (GTEx)"	Esophagus - Mucosa	esophagus_mucosa	No Hematolymphoid
dbGaP	phs000424.v8.p2	SRR812294		Non-tumor RNA:Total RNA sample from Esophagus - Mucosa of a human female participant in the dbGaP study "Genotype-Tissue Expression (GTEx)"	Esophagus - Mucosa	esophagus_mucosa	No Hematolymphoid
dbGaP	phs000424.v8.p2	SRR812318		Non-tumor RNA:Total RNA sample from Esophagus - Mucosa of a human male participant in the dbGaP study "Genotype-Tissue Expression (GTEx)"	Esophagus - Mucosa	esophagus_mucosa	No Hematolymphoid
dbGaP	phs000424.v8.p2	SRR813283		Non-tumor RNA:Total RNA sample from Esophagus - Mucosa of a human male participant in the dbGaP study "Genotype-Tissue Expression (GTEx)"	Esophagus - Mucosa	esophagus_mucosa	No Hematolymphoid
dbGaP	phs000424.v8.p2	SRR813505		Non-tumor RNA:Total RNA sample from Esophagus - Mucosa of a human female participant in the dbGaP study "Genotype-Tissue Expression (GTEx)"	Esophagus - Mucosa	esophagus_mucosa	No Hematolymphoid
dbGaP	phs000424.v8.p2	SRR813536		Non-tumor RNA:Total RNA sample from Esophagus - Mucosa of a human male participant in the dbGaP study "Genotype-Tissue Expression (GTEx)"	Esophagus - Mucosa	esophagus_mucosa	No Hematolymphoid
dbGaP	phs000424.v8.p2	SRR814467		Non-tumor RNA:Total RNA sample from Esophagus - Mucosa of a human female participant in the dbGaP study "Genotype-Tissue Expression (GTEx)"	Esophagus - Mucosa	esophagus_mucosa	No Hematolymphoid
dbGaP	phs000424.v8.p2	SRR815116		Non-tumor RNA:Total RNA sample from Esophagus - Mucosa of a human male participant in the dbGaP study "Genotype-Tissue Expression (GTEx)"	Esophagus - Mucosa	esophagus_mucosa	No Hematolymphoid
dbGaP	phs000424.v8.p2	SRR815568		Non-tumor RNA:Total RNA sample from Esophagus - Mucosa of a human female participant in the dbGaP study "Genotype-Tissue Expression (GTEx)"	Esophagus - Mucosa	esophagus_mucosa	No Hematolymphoid
dbGaP	phs000424.v8.p2	SRR816403		Non-tumor RNA:Total RNA sample from Esophagus - Mucosa of a human male participant in the dbGaP study "Genotype-Tissue Expression (GTEx)"	Esophagus - Mucosa	esophagus_mucosa	No Hematolymphoid
dbGaP	phs000424.v8.p2	SRR817306		Non-tumor RNA:Total RNA sample from Esophagus - Mucosa of a human male participant in the dbGaP study "Genotype-Tissue Expression (GTEx)"	Esophagus - Mucosa	esophagus_mucosa	No Hematolymphoid
dbGaP	phs000424.v8.p2	SRR819124		Non-tumor RNA:Total RNA sample from Esophagus - Mucosa of a human male participant in the dbGaP study "Genotype-Tissue Expression (GTEx)"	Esophagus - Mucosa	esophagus_mucosa	No Hematolymphoid
dbGaP	phs000424.v8.p2	SRR819559		Non-tumor RNA:Total RNA sample from Esophagus - Mucosa of a human male participant in the dbGaP study "Genotype-Tissue Expression (GTEx)"	Esophagus - Mucosa	esophagus_mucosa	No Hematolymphoid
dbGaP	phs000424.v8.p2	SRR819637		Non-tumor RNA:Total RNA sample from Esophagus - Mucosa of a human male participant in the dbGaP study "Genotype-Tissue Expression (GTEx)"	Esophagus - Mucosa	esophagus_mucosa	No Hematolymphoid
dbGaP	phs000424.v8.p2	SRR820280		Non-tumor RNA:Total RNA sample from Esophagus - Mucosa of a human female participant in the dbGaP study "Genotype-Tissue Expression (GTEx)"	Esophagus - Mucosa	esophagus_mucosa	No Hematolymphoid
dbGaP	phs000424.v8.p2	SRR820689		Non-tumor RNA:Total RNA sample from Esophagus - Mucosa of a human male participant in the dbGaP study "Genotype-Tissue Expression (GTEx)"	Esophagus - Mucosa	esophagus_mucosa	No Hematolymphoid
dbGaP	phs000424.v8.p2	SRR821282		Non-tumor RNA:Total RNA sample from Esophagus - Mucosa of a human male participant in the dbGaP study "Genotype-Tissue Expression (GTEx)"	Esophagus - Mucosa	esophagus_mucosa	No Hematolymphoid
dbGaP	phs000424.v8.p2	SRR1068929		Non-tumor RNA:Total RNA sample from Esophagus - Muscularis of a human female participant in the dbGaP study "Genotype-Tissue Expression (GTEx)"	Esophagus - Muscularis	esophagus_muscularis	No Hematolymphoid
dbGaP	phs000424.v8.p2	SRR1069074		Non-tumor RNA:Total RNA sample from Esophagus - Muscularis of a human female participant in the dbGaP study "Genotype-Tissue Expression (GTEx)"	Esophagus - Muscularis	esophagus_muscularis	No Hematolymphoid
dbGaP	phs000424.v8.p2	SRR1069758		Non-tumor RNA:Total RNA sample from Esophagus - Muscularis of a human female participant in the dbGaP study "Genotype-Tissue Expression (GTEx)"	Esophagus - Muscularis	esophagus_muscularis	No Hematolymphoid
dbGaP	phs000424.v8.p2	SRR1069895		Non-tumor RNA:Total RNA sample from Esophagus - Muscularis of a human female participant in the dbGaP study "Genotype-Tissue Expression (GTEx)"	Esophagus - Muscularis	esophagus_muscularis	No Hematolymphoid
dbGaP	phs000424.v8.p2	SRR1070332		Non-tumor RNA:Total RNA sample from Esophagus - Muscularis of a human male participant in the dbGaP study "Genotype-Tissue Expression (GTEx)"	Esophagus - Muscularis	esophagus_muscularis	No Hematolymphoid
dbGaP	phs000424.v8.p2	SRR1070429		Non-tumor RNA:Total RNA sample from Esophagus - Muscularis of a human female participant in the dbGaP study "Genotype-Tissue Expression (GTEx)"	Esophagus - Muscularis	esophagus_muscularis	No Hematolymphoid
dbGaP	phs000424.v8.p2	SRR1071011		Non-tumor RNA:Total RNA sample from Esophagus - Muscularis of a human female participant in the dbGaP study "Genotype-Tissue Expression (GTEx)"	Esophagus - Muscularis	esophagus_muscularis	No Hematolymphoid
dbGaP	phs000424.v8.p2	SRR1071060		Non-tumor RNA:Total RNA sample from Esophagus - Muscularis of a human male participant in the dbGaP study "Genotype-Tissue Expression (GTEx)"	Esophagus - Muscularis	esophagus_muscularis	No Hematolymphoid
dbGaP	phs000424.v8.p2	SRR1072269		Non-tumor RNA:Total RNA sample from Esophagus - Muscularis of a human female participant in the dbGaP study "Genotype-Tissue Expression (GTEx)"	Esophagus - Muscularis	esophagus_muscularis	No Hematolymphoid
dbGaP	phs000424.v8.p2	SRR1072412		Non-tumor RNA:Total RNA sample from Esophagus - Muscularis of a human male participant in the dbGaP study "Genotype-Tissue Expression (GTEx)"	Esophagus - Muscularis	esophagus_muscularis	No Hematolymphoid
dbGaP	phs000424.v8.p2	SRR1072432		Non-tumor RNA:Total RNA sample from Esophagus - Muscularis of a human female participant in the dbGaP study "Genotype-Tissue Expression (GTEx)"	Esophagus - Muscularis	esophagus_muscularis	No Hematolymphoid
dbGaP	phs000424.v8.p2	SRR1072554		Non-tumor RNA:Total RNA sample from Esophagus - Muscularis of a human male participant in the dbGaP study "Genotype-Tissue Expression (GTEx)"	Esophagus - Muscularis	esophagus_muscularis	No Hematolymphoid
dbGaP	phs000424.v8.p2	SRR1073191		Non-tumor RNA:Total RNA sample from Esophagus - Muscularis of a human female participant in the dbGaP study "Genotype-Tissue Expression (GTEx)"	Esophagus - Muscularis	esophagus_muscularis	No Hematolymphoid
dbGaP	phs000424.v8.p2	SRR1074602		Non-tumor RNA:Total RNA sample from Esophagus - Muscularis of a human female participant in the dbGaP study "Genotype-Tissue Expression (GTEx)"	Esophagus - Muscularis	esophagus_muscularis	No Hematolymphoid
dbGaP	phs000424.v8.p2	SRR1074815		Non-tumor RNA:Total RNA sample from Esophagus - Muscularis of a human female participant in the dbGaP study "Genotype-Tissue Expression (GTEx)"	Esophagus - Muscularis	esophagus_muscularis	No Hematolymphoid
dbGaP	phs000424.v8.p2	SRR1074884		Non-tumor RNA:Total RNA sample from Esophagus - Muscularis of a human male participant in the dbGaP study "Genotype-Tissue Expression (GTEx)"	Esophagus - Muscularis	esophagus_muscularis	No Hematolymphoid
dbGaP	phs000424.v8.p2	SRR1075004		Non-tumor RNA:Total RNA sample from Esophagus - Muscularis of a human male participant in the dbGaP study "Genotype-Tissue Expression (GTEx)"	Esophagus - Muscularis	esophagus_muscularis	No Hematolymphoid
dbGaP	phs000424.v8.p2	SRR1075054		Non-tumor RNA:Total RNA sample from Esophagus - Muscularis of a human male participant in the dbGaP study "Genotype-Tissue Expression (GTEx)"	Esophagus - Muscularis	esophagus_muscularis	No Hematolymphoid
dbGaP	phs000424.v8.p2	SRR1075294		Non-tumor RNA:Total RNA sample from Esophagus - Muscularis of a human male participant in the dbGaP study "Genotype-Tissue Expression (GTEx)"	Esophagus - Muscularis	esophagus_muscularis	No Hematolymphoid
dbGaP	phs000424.v8.p2	SRR1075555		Non-tumor RNA:Total RNA sample from Esophagus - Muscularis of a human male participant in the dbGaP study "Genotype-Tissue Expression (GTEx)"	Esophagus - Muscularis	esophagus_muscularis	No Hematolymphoid
dbGaP	phs000424.v8.p2	SRR1075947		Non-tumor RNA:Total RNA sample from Esophagus - Muscularis of a human female participant in the dbGaP study "Genotype-Tissue Expression (GTEx)"	Esophagus - Muscularis	esophagus_muscularis	No Hematolymphoid
dbGaP	phs000424.v8.p2	SRR1076170		Non-tumor RNA:Total RNA sample from Esophagus - Muscularis of a human male participant in the dbGaP study "Genotype-Tissue Expression (GTEx)"	Esophagus - Muscularis	esophagus_muscularis	No Hematolymphoid
dbGaP	phs000424.v8.p2	SRR1076535		Non-tumor RNA:Total RNA sample from Esophagus - Muscularis of a human male participant in the dbGaP study "Genotype-Tissue Expression (GTEx)"	Esophagus - Muscularis	esophagus_muscularis	No Hematolymphoid
dbGaP	phs000424.v8.p2	SRR1076681		Non-tumor RNA:Total RNA sample from Esophagus - Muscularis of a human male participant in the dbGaP study "Genotype-Tissue Expression (GTEx)"	Esophagus - Muscularis	esophagus_muscularis	No Hematolymphoid
dbGaP	phs000424.v8.p2	SRR1076964		Non-tumor RNA:Total RNA sample from Esophagus - Muscularis of a human male participant in the dbGaP study "Genotype-Tissue Expression (GTEx)"	Esophagus - Muscularis	esophagus_muscularis	No Hematolymphoid
dbGaP	phs000424.v8.p2	SRR1077575		Non-tumor RNA:Total RNA sample from Esophagus - Muscularis of a human male participant in the dbGaP study "Genotype-Tissue Expression (GTEx)"	Esophagus - Muscularis	esophagus_muscularis	No Hematolymphoid
dbGaP	phs000424.v8.p2	SRR1077599		Non-tumor RNA:Total RNA sample from Esophagus - Muscularis of a human male participant in the dbGaP study "Genotype-Tissue Expression (GTEx)"	Esophagus - Muscularis	esophagus_muscularis	No Hematolymphoid
dbGaP	phs000424.v8.p2	SRR1077874		Non-tumor RNA:Total RNA sample from Esophagus - Muscularis of a human male participant in the dbGaP study "Genotype-Tissue Expression (GTEx)"	Esophagus - Muscularis	esophagus_muscularis	No Hematolymphoid
dbGaP	phs000424.v8.p2	SRR1077992		Non-tumor RNA:Total RNA sample from Esophagus - Muscularis of a human female participant in the dbGaP study "Genotype-Tissue Expression (GTEx)"	Esophagus - Muscularis	esophagus_muscularis	No Hematolymphoid
dbGaP	phs000424.v8.p2	SRR808299		Non-tumor RNA:Total RNA sample from Esophagus - Muscularis of a human female participant in the dbGaP study "Genotype-Tissue Expression (GTEx)"	Esophagus - Muscularis	esophagus_muscularis	No Hematolymphoid
dbGaP	phs000424.v8.p2	SRR809113		Non-tumor RNA:Total RNA sample from Esophagus - Muscularis of a human female participant in the dbGaP study "Genotype-Tissue Expression (GTEx)"	Esophagus - Muscularis	esophagus_muscularis	No Hematolymphoid
dbGaP	phs000424.v8.p2	SRR809534		Non-tumor RNA:Total RNA sample from Esophagus - Muscularis of a human male participant in the dbGaP study "Genotype-Tissue Expression (GTEx)"	Esophagus - Muscularis	esophagus_muscularis	No Hematolymphoid
dbGaP	phs000424.v8.p2	SRR811515		Non-tumor RNA:Total RNA sample from Esophagus - Muscularis of a human male participant in the dbGaP study "Genotype-Tissue Expression (GTEx)"	Esophagus - Muscularis	esophagus_muscularis	No Hematolymphoid
dbGaP	phs000424.v8.p2	SRR811915		Non-tumor RNA:Total RNA sample from Esophagus - Muscularis of a human male participant in the dbGaP study "Genotype-Tissue Expression (GTEx)"	Esophagus - Muscularis	esophagus_muscularis	No Hematolymphoid
dbGaP	phs000424.v8.p2	SRR812128		Non-tumor RNA:Total RNA sample from Esophagus - Muscularis of a human male participant in the dbGaP study "Genotype-Tissue Expression (GTEx)"	Esophagus - Muscularis	esophagus_muscularis	No Hematolymphoid
dbGaP	phs000424.v8.p2	SRR814003		Non-tumor RNA:Total RNA sample from Esophagus - Muscularis of a human male participant in the dbGaP study "Genotype-Tissue Expression (GTEx)"	Esophagus - Muscularis	esophagus_muscularis	No Hematolymphoid
dbGaP	phs000424.v8.p2	SRR814028		Non-tumor RNA:Total RNA sample from Esophagus - Muscularis of a human female participant in the dbGaP study "Genotype-Tissue Expression (GTEx)"	Esophagus - Muscularis	esophagus_muscularis	No Hematolymphoid
dbGaP	phs000424.v8.p2	SRR814219		Non-tumor RNA:Total RNA sample from Esophagus - Muscularis of a human male participant in the dbGaP study "Genotype-Tissue Expression (GTEx)"	Esophagus - Muscularis	esophagus_muscularis	No Hematolymphoid
dbGaP	phs000424.v8.p2	SRR814341		Non-tumor RNA:Total RNA sample from Esophagus - Muscularis of a human male participant in the dbGaP study "Genotype-Tissue Expression (GTEx)"	Esophagus - Muscularis	esophagus_muscularis	No Hematolymphoid
dbGaP	phs000424.v8.p2	SRR814427		Non-tumor RNA:Total RNA sample from Esophagus - Muscularis of a human male participant in the dbGaP study "Genotype-Tissue Expression (GTEx)"	Esophagus - Muscularis	esophagus_muscularis	No Hematolymphoid
dbGaP	phs000424.v8.p2	SRR814447		Non-tumor RNA:Total RNA sample from Esophagus - Muscularis of a human male participant in the dbGaP study "Genotype-Tissue Expression (GTEx)"	Esophagus - Muscularis	esophagus_muscularis	No Hematolymphoid
dbGaP	phs000424.v8.p2	SRR814515		Non-tumor RNA:Total RNA sample from Esophagus - Muscularis of a human male participant in the dbGaP study "Genotype-Tissue Expression (GTEx)"	Esophagus - Muscularis	esophagus_muscularis	No Hematolymphoid
dbGaP	phs000424.v8.p2	SRR814633		Non-tumor RNA:Total RNA sample from Esophagus - Muscularis of a human male participant in the dbGaP study "Genotype-Tissue Expression (GTEx)"	Esophagus - Muscularis	esophagus_muscularis	No Hematolymphoid
dbGaP	phs000424.v8.p2	SRR814657		Non-tumor RNA:Total RNA sample from Esophagus - Muscularis of a human female participant in the dbGaP study "Genotype-Tissue Expression (GTEx)"	Esophagus - Muscularis	esophagus_muscularis	No Hematolymphoid
dbGaP	phs000424.v8.p2	SRR815446		Non-tumor RNA:Total RNA sample from Esophagus - Muscularis of a human male participant in the dbGaP study "Genotype-Tissue Expression (GTEx)"	Esophagus - Muscularis	esophagus_muscularis	No Hematolymphoid
dbGaP	phs000424.v8.p2	SRR816427		Non-tumor RNA:Total RNA sample from Esophagus - Muscularis of a human male participant in the dbGaP study "Genotype-Tissue Expression (GTEx)"	Esophagus - Muscularis	esophagus_muscularis	No Hematolymphoid
dbGaP	phs000424.v8.p2	SRR817142		Non-tumor RNA:Total RNA sample from Esophagus - Muscularis of a human female participant in the dbGaP study "Genotype-Tissue Expression (GTEx)"	Esophagus - Muscularis	esophagus_muscularis	No Hematolymphoid
dbGaP	phs000424.v8.p2	SRR818170		Non-tumor RNA:Total RNA sample from Esophagus - Muscularis of a human male participant in the dbGaP study "Genotype-Tissue Expression (GTEx)"	Esophagus - Muscularis	esophagus_muscularis	No Hematolymphoid
dbGaP	phs000424.v8.p2	SRR818622		Non-tumor RNA:Total RNA sample from Esophagus - Muscularis of a human female participant in the dbGaP study "Genotype-Tissue Expression (GTEx)"	Esophagus - Muscularis	esophagus_muscularis	No Hematolymphoid
dbGaP	phs000424.v8.p2	SRR820993		Non-tumor RNA:Total RNA sample from Esophagus - Muscularis of a human male participant in the dbGaP study "Genotype-Tissue Expression (GTEx)"	Esophagus - Muscularis	esophagus_muscularis	No Hematolymphoid
dbGaP	phs000424.v8.p2	SRR1071359		Non-tumor RNA:Total RNA sample from Fallopian Tube of a human female participant in the dbGaP study "Genotype-Tissue Expression (GTEx)"	Fallopian Tube	fallopian_tube	No Hematolymphoid
dbGaP	phs000424.v8.p2	SRR1074140		Non-tumor RNA:Total RNA sample from Fallopian Tube of a human female participant in the dbGaP study "Genotype-Tissue Expression (GTEx)"	Fallopian Tube	fallopian_tube	No Hematolymphoid
dbGaP	phs000424.v8.p2	SRR1076584		Non-tumor RNA:Total RNA sample from Fallopian Tube of a human female participant in the dbGaP study "Genotype-Tissue Expression (GTEx)"	Fallopian Tube	fallopian_tube	No Hematolymphoid
dbGaP	phs000424.v8.p2	SRR1082520		Non-tumor RNA:Total RNA sample from Fallopian Tube of a human female participant in the dbGaP study "Genotype-Tissue Expression (GTEx)"	Fallopian Tube	fallopian_tube	No Hematolymphoid
dbGaP	phs000424.v8.p2	SRR1083776		Non-tumor RNA:Total RNA sample from Fallopian Tube of a human female participant in the dbGaP study "Genotype-Tissue Expression (GTEx)"	Fallopian Tube	fallopian_tube	No Hematolymphoid
dbGaP	phs000424.v8.p2	SRR1101693		Non-tumor RNA:Total RNA sample from Fallopian Tube of a human female participant in the dbGaP study "Genotype-Tissue Expression (GTEx)"	Fallopian Tube	fallopian_tube	No Hematolymphoid
dbGaP	phs000424.v8.p2	SRR811938		Non-tumor RNA:Total RNA sample from Fallopian Tube of a human female participant in the dbGaP study "Genotype-Tissue Expression (GTEx)"	Fallopian Tube	fallopian_tube	No Hematolymphoid
dbGaP	phs000424.v8.p2	SRR1069690		Non-tumor RNA:Total RNA sample from Heart - Atrial Appendage of a human male participant in the dbGaP study "Genotype-Tissue Expression (GTEx)"	Heart - Atrial Appendage	heart_atrial	No Hematolymphoid
dbGaP	phs000424.v8.p2	SRR1075631		Non-tumor RNA:Total RNA sample from Heart - Atrial Appendage of a human male participant in the dbGaP study "Genotype-Tissue Expression (GTEx)"	Heart - Atrial Appendage	heart_atrial	No Hematolymphoid
dbGaP	phs000424.v8.p2	SRR1075997		Non-tumor RNA:Total RNA sample from Heart - Atrial Appendage of a human female participant in the dbGaP study "Genotype-Tissue Expression (GTEx)"	Heart - Atrial Appendage	heart_atrial	No Hematolymphoid
dbGaP	phs000424.v8.p2	SRR1077115		Non-tumor RNA:Total RNA sample from Heart - Atrial Appendage of a human male participant in the dbGaP study "Genotype-Tissue Expression (GTEx)"	Heart - Atrial Appendage	heart_atrial	No Hematolymphoid
dbGaP	phs000424.v8.p2	SRR1077528		Non-tumor RNA:Total RNA sample from Heart - Atrial Appendage of a human male participant in the dbGaP study "Genotype-Tissue Expression (GTEx)"	Heart - Atrial Appendage	heart_atrial	No Hematolymphoid
dbGaP	phs000424.v8.p2	SRR1080438		Non-tumor RNA:Total RNA sample from Heart - Atrial Appendage of a human male participant in the dbGaP study "Genotype-Tissue Expression (GTEx)"	Heart - Atrial Appendage	heart_atrial	No Hematolymphoid
dbGaP	phs000424.v8.p2	SRR1084892		Non-tumor RNA:Total RNA sample from Heart - Atrial Appendage of a human female participant in the dbGaP study "Genotype-Tissue Expression (GTEx)"	Heart - Atrial Appendage	heart_atrial	No Hematolymphoid
dbGaP	phs000424.v8.p2	SRR1086889		Non-tumor RNA:Total RNA sample from Heart - Atrial Appendage of a human male participant in the dbGaP study "Genotype-Tissue Expression (GTEx)"	Heart - Atrial Appendage	heart_atrial	No Hematolymphoid
dbGaP	phs000424.v8.p2	SRR1088340		Non-tumor RNA:Total RNA sample from Heart - Atrial Appendage of a human male participant in the dbGaP study "Genotype-Tissue Expression (GTEx)"	Heart - Atrial Appendage	heart_atrial	No Hematolymphoid
dbGaP	phs000424.v8.p2	SRR1088734		Non-tumor RNA:Total RNA sample from Heart - Atrial Appendage of a human female participant in the dbGaP study "Genotype-Tissue Expression (GTEx)"	Heart - Atrial Appendage	heart_atrial	No Hematolymphoid
dbGaP	phs000424.v8.p2	SRR1090483		Non-tumor RNA:Total RNA sample from Heart - Atrial Appendage of a human male participant in the dbGaP study "Genotype-Tissue Expression (GTEx)"	Heart - Atrial Appendage	heart_atrial	No Hematolymphoid
dbGaP	phs000424.v8.p2	SRR1092889		Non-tumor RNA:Total RNA sample from Heart - Atrial Appendage of a human female participant in the dbGaP study "Genotype-Tissue Expression (GTEx)"	Heart - Atrial Appendage	heart_atrial	No Hematolymphoid
dbGaP	phs000424.v8.p2	SRR1093243		Non-tumor RNA:Total RNA sample from Heart - Atrial Appendage of a human female participant in the dbGaP study "Genotype-Tissue Expression (GTEx)"	Heart - Atrial Appendage	heart_atrial	No Hematolymphoid
dbGaP	phs000424.v8.p2	SRR1093269		Non-tumor RNA:Total RNA sample from Heart - Atrial Appendage of a human male participant in the dbGaP study "Genotype-Tissue Expression (GTEx)"	Heart - Atrial Appendage	heart_atrial	No Hematolymphoid
dbGaP	phs000424.v8.p2	SRR1094192		Non-tumor RNA:Total RNA sample from Heart - Atrial Appendage of a human female participant in the dbGaP study "Genotype-Tissue Expression (GTEx)"	Heart - Atrial Appendage	heart_atrial	No Hematolymphoid
dbGaP	phs000424.v8.p2	SRR1098288		Non-tumor RNA:Total RNA sample from Heart - Atrial Appendage of a human male participant in the dbGaP study "Genotype-Tissue Expression (GTEx)"	Heart - Atrial Appendage	heart_atrial	No Hematolymphoid
dbGaP	phs000424.v8.p2	SRR1102756		Non-tumor RNA:Total RNA sample from Heart - Atrial Appendage of a human male participant in the dbGaP study "Genotype-Tissue Expression (GTEx)"	Heart - Atrial Appendage	heart_atrial	No Hematolymphoid
dbGaP	phs000424.v8.p2	SRR1308200		Non-tumor RNA:Total RNA sample from Heart - Atrial Appendage of a human male participant in the dbGaP study "Genotype-Tissue Expression (GTEx)"	Heart - Atrial Appendage	heart_atrial	No Hematolymphoid
dbGaP	phs000424.v8.p2	SRR1308674		Non-tumor RNA:Total RNA sample from Heart - Atrial Appendage of a human male participant in the dbGaP study "Genotype-Tissue Expression (GTEx)"	Heart - Atrial Appendage	heart_atrial	No Hematolymphoid
dbGaP	phs000424.v8.p2	SRR1309856		Non-tumor RNA:Total RNA sample from Heart - Atrial Appendage of a human male participant in the dbGaP study "Genotype-Tissue Expression (GTEx)"	Heart - Atrial Appendage	heart_atrial	No Hematolymphoid
dbGaP	phs000424.v8.p2	SRR1311109		Non-tumor RNA:Total RNA sample from Heart - Atrial Appendage of a human male participant in the dbGaP study "Genotype-Tissue Expression (GTEx)"	Heart - Atrial Appendage	heart_atrial	No Hematolymphoid
dbGaP	phs000424.v8.p2	SRR1312482		Non-tumor RNA:Total RNA sample from Heart - Atrial Appendage of a human male participant in the dbGaP study "Genotype-Tissue Expression (GTEx)"	Heart - Atrial Appendage	heart_atrial	No Hematolymphoid
dbGaP	phs000424.v8.p2	SRR1313853		Non-tumor RNA:Total RNA sample from Heart - Atrial Appendage of a human male participant in the dbGaP study "Genotype-Tissue Expression (GTEx)"	Heart - Atrial Appendage	heart_atrial	No Hematolymphoid
dbGaP	phs000424.v8.p2	SRR1314851		Non-tumor RNA:Total RNA sample from Heart - Atrial Appendage of a human female participant in the dbGaP study "Genotype-Tissue Expression (GTEx)"	Heart - Atrial Appendage	heart_atrial	No Hematolymphoid
dbGaP	phs000424.v8.p2	SRR1315393		Non-tumor RNA:Total RNA sample from Heart - Atrial Appendage of a human male participant in the dbGaP study "Genotype-Tissue Expression (GTEx)"	Heart - Atrial Appendage	heart_atrial	No Hematolymphoid
dbGaP	phs000424.v8.p2	SRR654940		Non-tumor RNA:Total RNA sample from Heart - Atrial Appendage of a human male participant in the dbGaP study "Genotype-Tissue Expression (GTEx)"	Heart - Atrial Appendage	heart_atrial	No Hematolymphoid
dbGaP	phs000424.v8.p2	SRR656300		Non-tumor RNA:Total RNA sample from Heart - Atrial Appendage of a human female participant in the dbGaP study "Genotype-Tissue Expression (GTEx)"	Heart - Atrial Appendage	heart_atrial	No Hematolymphoid
dbGaP	phs000424.v8.p2	SRR657695		Non-tumor RNA:Total RNA sample from Heart - Atrial Appendage of a human male participant in the dbGaP study "Genotype-Tissue Expression (GTEx)"	Heart - Atrial Appendage	heart_atrial	No Hematolymphoid
dbGaP	phs000424.v8.p2	SRR658481		Non-tumor RNA:Total RNA sample from Heart - Atrial Appendage of a human male participant in the dbGaP study "Genotype-Tissue Expression (GTEx)"	Heart - Atrial Appendage	heart_atrial	No Hematolymphoid
dbGaP	phs000424.v8.p2	SRR660756		Non-tumor RNA:Total RNA sample from Heart - Atrial Appendage of a human male participant in the dbGaP study "Genotype-Tissue Expression (GTEx)"	Heart - Atrial Appendage	heart_atrial	No Hematolymphoid
dbGaP	phs000424.v8.p2	SRR662641		Non-tumor RNA:Total RNA sample from Heart - Atrial Appendage of a human male participant in the dbGaP study "Genotype-Tissue Expression (GTEx)"	Heart - Atrial Appendage	heart_atrial	No Hematolymphoid
dbGaP	phs000424.v8.p2	SRR663014		Non-tumor RNA:Total RNA sample from Heart - Atrial Appendage of a human male participant in the dbGaP study "Genotype-Tissue Expression (GTEx)"	Heart - Atrial Appendage	heart_atrial	No Hematolymphoid
dbGaP	phs000424.v8.p2	SRR663100		Non-tumor RNA:Total RNA sample from Heart - Atrial Appendage of a human male participant in the dbGaP study "Genotype-Tissue Expression (GTEx)"	Heart - Atrial Appendage	heart_atrial	No Hematolymphoid
dbGaP	phs000424.v8.p2	SRR664743		Non-tumor RNA:Total RNA sample from Heart - Atrial Appendage of a human female participant in the dbGaP study "Genotype-Tissue Expression (GTEx)"	Heart - Atrial Appendage	heart_atrial	No Hematolymphoid
dbGaP	phs000424.v8.p2	SRR807727		Non-tumor RNA:Total RNA sample from Heart - Atrial Appendage of a human male participant in the dbGaP study "Genotype-Tissue Expression (GTEx)"	Heart - Atrial Appendage	heart_atrial	No Hematolymphoid
dbGaP	phs000424.v8.p2	SRR807877		Non-tumor RNA:Total RNA sample from Heart - Atrial Appendage of a human female participant in the dbGaP study "Genotype-Tissue Expression (GTEx)"	Heart - Atrial Appendage	heart_atrial	No Hematolymphoid
dbGaP	phs000424.v8.p2	SRR808327		Non-tumor RNA:Total RNA sample from Heart - Atrial Appendage of a human male participant in the dbGaP study "Genotype-Tissue Expression (GTEx)"	Heart - Atrial Appendage	heart_atrial	No Hematolymphoid
dbGaP	phs000424.v8.p2	SRR810051		Non-tumor RNA:Total RNA sample from Heart - Atrial Appendage of a human male participant in the dbGaP study "Genotype-Tissue Expression (GTEx)"	Heart - Atrial Appendage	heart_atrial	No Hematolymphoid
dbGaP	phs000424.v8.p2	SRR810619		Non-tumor RNA:Total RNA sample from Heart - Atrial Appendage of a human male participant in the dbGaP study "Genotype-Tissue Expression (GTEx)"	Heart - Atrial Appendage	heart_atrial	No Hematolymphoid
dbGaP	phs000424.v8.p2	SRR810737		Non-tumor RNA:Total RNA sample from Heart - Atrial Appendage of a human male participant in the dbGaP study "Genotype-Tissue Expression (GTEx)"	Heart - Atrial Appendage	heart_atrial	No Hematolymphoid
dbGaP	phs000424.v8.p2	SRR812222		Non-tumor RNA:Total RNA sample from Heart - Atrial Appendage of a human male participant in the dbGaP study "Genotype-Tissue Expression (GTEx)"	Heart - Atrial Appendage	heart_atrial	No Hematolymphoid
dbGaP	phs000424.v8.p2	SRR812649		Non-tumor RNA:Total RNA sample from Heart - Atrial Appendage of a human female participant in the dbGaP study "Genotype-Tissue Expression (GTEx)"	Heart - Atrial Appendage	heart_atrial	No Hematolymphoid
dbGaP	phs000424.v8.p2	SRR813728		Non-tumor RNA:Total RNA sample from Heart - Atrial Appendage of a human male participant in the dbGaP study "Genotype-Tissue Expression (GTEx)"	Heart - Atrial Appendage	heart_atrial	No Hematolymphoid
dbGaP	phs000424.v8.p2	SRR813915		Non-tumor RNA:Total RNA sample from Heart - Atrial Appendage of a human male participant in the dbGaP study "Genotype-Tissue Expression (GTEx)"	Heart - Atrial Appendage	heart_atrial	No Hematolymphoid
dbGaP	phs000424.v8.p2	SRR814587		Non-tumor RNA:Total RNA sample from Heart - Atrial Appendage of a human male participant in the dbGaP study "Genotype-Tissue Expression (GTEx)"	Heart - Atrial Appendage	heart_atrial	No Hematolymphoid
dbGaP	phs000424.v8.p2	SRR815184		Non-tumor RNA:Total RNA sample from Heart - Atrial Appendage of a human male participant in the dbGaP study "Genotype-Tissue Expression (GTEx)"	Heart - Atrial Appendage	heart_atrial	No Hematolymphoid
dbGaP	phs000424.v8.p2	SRR815893		Non-tumor RNA:Total RNA sample from Heart - Atrial Appendage of a human male participant in the dbGaP study "Genotype-Tissue Expression (GTEx)"	Heart - Atrial Appendage	heart_atrial	No Hematolymphoid
dbGaP	phs000424.v8.p2	SRR817563		Non-tumor RNA:Total RNA sample from Heart - Atrial Appendage of a human male participant in the dbGaP study "Genotype-Tissue Expression (GTEx)"	Heart - Atrial Appendage	heart_atrial	No Hematolymphoid
dbGaP	phs000424.v8.p2	SRR818530		Non-tumor RNA:Total RNA sample from Heart - Atrial Appendage of a human female participant in the dbGaP study "Genotype-Tissue Expression (GTEx)"	Heart - Atrial Appendage	heart_atrial	No Hematolymphoid
dbGaP	phs000424.v8.p2	SRR821183		Non-tumor RNA:Total RNA sample from Heart - Atrial Appendage of a human female participant in the dbGaP study "Genotype-Tissue Expression (GTEx)"	Heart - Atrial Appendage	heart_atrial	No Hematolymphoid
dbGaP	phs000424.v8.p2	SRR598148		Non-tumor RNA:Total RNA sample from Heart - Left Ventricle of a human male participant in the dbGaP study "Genotype-Tissue Expression (GTEx)"	Heart - Left Ventricle	heart_left_ventricle	No Hematolymphoid
dbGaP	phs000424.v8.p2	SRR598509		Non-tumor RNA:Total RNA sample from Heart - Left Ventricle of a human female participant in the dbGaP study "Genotype-Tissue Expression (GTEx)"	Heart - Left Ventricle	heart_left_ventricle	No Hematolymphoid
dbGaP	phs000424.v8.p2	SRR598589		Non-tumor RNA:Total RNA sample from Heart - Left Ventricle of a human male participant in the dbGaP study "Genotype-Tissue Expression (GTEx)"	Heart - Left Ventricle	heart_left_ventricle	No Hematolymphoid
dbGaP	phs000424.v8.p2	SRR599025		Non-tumor RNA:Total RNA sample from Heart - Left Ventricle of a human male participant in the dbGaP study "Genotype-Tissue Expression (GTEx)"	Heart - Left Ventricle	heart_left_ventricle	No Hematolymphoid
dbGaP	phs000424.v8.p2	SRR599086		Non-tumor RNA:Total RNA sample from Heart - Left Ventricle of a human male participant in the dbGaP study "Genotype-Tissue Expression (GTEx)"	Heart - Left Ventricle	heart_left_ventricle	No Hematolymphoid
dbGaP	phs000424.v8.p2	SRR599249		Non-tumor RNA:Total RNA sample from Heart - Left Ventricle of a human male participant in the dbGaP study "Genotype-Tissue Expression (GTEx)"	Heart - Left Ventricle	heart_left_ventricle	No Hematolymphoid
dbGaP	phs000424.v8.p2	SRR599380		Non-tumor RNA:Total RNA sample from Heart - Left Ventricle of a human male participant in the dbGaP study "Genotype-Tissue Expression (GTEx)"	Heart - Left Ventricle	heart_left_ventricle	No Hematolymphoid
dbGaP	phs000424.v8.p2	SRR600474		Non-tumor RNA:Total RNA sample from Heart - Left Ventricle of a human female participant in the dbGaP study "Genotype-Tissue Expression (GTEx)"	Heart - Left Ventricle	heart_left_ventricle	No Hematolymphoid
dbGaP	phs000424.v8.p2	SRR600829		Non-tumor RNA:Total RNA sample from Heart - Left Ventricle of a human male participant in the dbGaP study "Genotype-Tissue Expression (GTEx)"	Heart - Left Ventricle	heart_left_ventricle	No Hematolymphoid
dbGaP	phs000424.v8.p2	SRR600852		Non-tumor RNA:Total RNA sample from Heart - Left Ventricle of a human male participant in the dbGaP study "Genotype-Tissue Expression (GTEx)"	Heart - Left Ventricle	heart_left_ventricle	No Hematolymphoid
dbGaP	phs000424.v8.p2	SRR600924		Non-tumor RNA:Total RNA sample from Heart - Left Ventricle of a human male participant in the dbGaP study "Genotype-Tissue Expression (GTEx)"	Heart - Left Ventricle	heart_left_ventricle	No Hematolymphoid
dbGaP	phs000424.v8.p2	SRR601239		Non-tumor RNA:Total RNA sample from Heart - Left Ventricle of a human male participant in the dbGaP study "Genotype-Tissue Expression (GTEx)"	Heart - Left Ventricle	heart_left_ventricle	No Hematolymphoid
dbGaP	phs000424.v8.p2	SRR601613		Non-tumor RNA:Total RNA sample from Heart - Left Ventricle of a human female participant in the dbGaP study "Genotype-Tissue Expression (GTEx)"	Heart - Left Ventricle	heart_left_ventricle	No Hematolymphoid
dbGaP	phs000424.v8.p2	SRR601645		Non-tumor RNA:Total RNA sample from Heart - Left Ventricle of a human male participant in the dbGaP study "Genotype-Tissue Expression (GTEx)"	Heart - Left Ventricle	heart_left_ventricle	No Hematolymphoid
dbGaP	phs000424.v8.p2	SRR601868		Non-tumor RNA:Total RNA sample from Heart - Left Ventricle of a human male participant in the dbGaP study "Genotype-Tissue Expression (GTEx)"	Heart - Left Ventricle	heart_left_ventricle	No Hematolymphoid
dbGaP	phs000424.v8.p2	SRR601986		Non-tumor RNA:Total RNA sample from Heart - Left Ventricle of a human male participant in the dbGaP study "Genotype-Tissue Expression (GTEx)"	Heart - Left Ventricle	heart_left_ventricle	No Hematolymphoid
dbGaP	phs000424.v8.p2	SRR602106		Non-tumor RNA:Total RNA sample from Heart - Left Ventricle of a human male participant in the dbGaP study "Genotype-Tissue Expression (GTEx)"	Heart - Left Ventricle	heart_left_ventricle	No Hematolymphoid
dbGaP	phs000424.v8.p2	SRR602437		Non-tumor RNA:Total RNA sample from Heart - Left Ventricle of a human male participant in the dbGaP study "Genotype-Tissue Expression (GTEx)"	Heart - Left Ventricle	heart_left_ventricle	No Hematolymphoid
dbGaP	phs000424.v8.p2	SRR602461		Non-tumor RNA:Total RNA sample from Heart - Left Ventricle of a human male participant in the dbGaP study "Genotype-Tissue Expression (GTEx)"	Heart - Left Ventricle	heart_left_ventricle	No Hematolymphoid
dbGaP	phs000424.v8.p2	SRR603449		Non-tumor RNA:Total RNA sample from Heart - Left Ventricle of a human female participant in the dbGaP study "Genotype-Tissue Expression (GTEx)"	Heart - Left Ventricle	heart_left_ventricle	No Hematolymphoid
dbGaP	phs000424.v8.p2	SRR603918		Non-tumor RNA:Total RNA sample from Heart - Left Ventricle of a human male participant in the dbGaP study "Genotype-Tissue Expression (GTEx)"	Heart - Left Ventricle	heart_left_ventricle	No Hematolymphoid
dbGaP	phs000424.v8.p2	SRR603968		Non-tumor RNA:Total RNA sample from Heart - Left Ventricle of a human male participant in the dbGaP study "Genotype-Tissue Expression (GTEx)"	Heart - Left Ventricle	heart_left_ventricle	No Hematolymphoid
dbGaP	phs000424.v8.p2	SRR604122		Non-tumor RNA:Total RNA sample from Heart - Left Ventricle of a human male participant in the dbGaP study "Genotype-Tissue Expression (GTEx)"	Heart - Left Ventricle	heart_left_ventricle	No Hematolymphoid
dbGaP	phs000424.v8.p2	SRR604174		Non-tumor RNA:Total RNA sample from Heart - Left Ventricle of a human female participant in the dbGaP study "Genotype-Tissue Expression (GTEx)"	Heart - Left Ventricle	heart_left_ventricle	No Hematolymphoid
dbGaP	phs000424.v8.p2	SRR604206		Non-tumor RNA:Total RNA sample from Heart - Left Ventricle of a human male participant in the dbGaP study "Genotype-Tissue Expression (GTEx)"	Heart - Left Ventricle	heart_left_ventricle	No Hematolymphoid
dbGaP	phs000424.v8.p2	SRR604230		Non-tumor RNA:Total RNA sample from Heart - Left Ventricle of a human male participant in the dbGaP study "Genotype-Tissue Expression (GTEx)"	Heart - Left Ventricle	heart_left_ventricle	No Hematolymphoid
dbGaP	phs000424.v8.p2	SRR606939		Non-tumor RNA:Total RNA sample from Heart - Left Ventricle of a human female participant in the dbGaP study "Genotype-Tissue Expression (GTEx)"	Heart - Left Ventricle	heart_left_ventricle	No Hematolymphoid
dbGaP	phs000424.v8.p2	SRR607252		Non-tumor RNA:Total RNA sample from Heart - Left Ventricle of a human female participant in the dbGaP study "Genotype-Tissue Expression (GTEx)"	Heart - Left Ventricle	heart_left_ventricle	No Hematolymphoid
dbGaP	phs000424.v8.p2	SRR607313		Non-tumor RNA:Total RNA sample from Heart - Left Ventricle of a human female participant in the dbGaP study "Genotype-Tissue Expression (GTEx)"	Heart - Left Ventricle	heart_left_ventricle	No Hematolymphoid
dbGaP	phs000424.v8.p2	SRR607970		Non-tumor RNA:Total RNA sample from Heart - Left Ventricle of a human female participant in the dbGaP study "Genotype-Tissue Expression (GTEx)"	Heart - Left Ventricle	heart_left_ventricle	No Hematolymphoid
dbGaP	phs000424.v8.p2	SRR608096		Non-tumor RNA:Total RNA sample from Heart - Left Ventricle of a human male participant in the dbGaP study "Genotype-Tissue Expression (GTEx)"	Heart - Left Ventricle	heart_left_ventricle	No Hematolymphoid
dbGaP	phs000424.v8.p2	SRR608480		Non-tumor RNA:Total RNA sample from Heart - Left Ventricle of a human female participant in the dbGaP study "Genotype-Tissue Expression (GTEx)"	Heart - Left Ventricle	heart_left_ventricle	No Hematolymphoid
dbGaP	phs000424.v8.p2	SRR612335		Non-tumor RNA:Total RNA sample from Heart - Left Ventricle of a human female participant in the dbGaP study "Genotype-Tissue Expression (GTEx)"	Heart - Left Ventricle	heart_left_ventricle	No Hematolymphoid
dbGaP	phs000424.v8.p2	SRR612719		Non-tumor RNA:Total RNA sample from Heart - Left Ventricle of a human male participant in the dbGaP study "Genotype-Tissue Expression (GTEx)"	Heart - Left Ventricle	heart_left_ventricle	No Hematolymphoid
dbGaP	phs000424.v8.p2	SRR612875		Non-tumor RNA:Total RNA sample from Heart - Left Ventricle of a human female participant in the dbGaP study "Genotype-Tissue Expression (GTEx)"	Heart - Left Ventricle	heart_left_ventricle	No Hematolymphoid
dbGaP	phs000424.v8.p2	SRR613186		Non-tumor RNA:Total RNA sample from Heart - Left Ventricle of a human female participant in the dbGaP study "Genotype-Tissue Expression (GTEx)"	Heart - Left Ventricle	heart_left_ventricle	No Hematolymphoid
dbGaP	phs000424.v8.p2	SRR613462		Non-tumor RNA:Total RNA sample from Heart - Left Ventricle of a human male participant in the dbGaP study "Genotype-Tissue Expression (GTEx)"	Heart - Left Ventricle	heart_left_ventricle	No Hematolymphoid
dbGaP	phs000424.v8.p2	SRR613510		Non-tumor RNA:Total RNA sample from Heart - Left Ventricle of a human female participant in the dbGaP study "Genotype-Tissue Expression (GTEx)"	Heart - Left Ventricle	heart_left_ventricle	No Hematolymphoid
dbGaP	phs000424.v8.p2	SRR613759		Non-tumor RNA:Total RNA sample from Heart - Left Ventricle of a human male participant in the dbGaP study "Genotype-Tissue Expression (GTEx)"	Heart - Left Ventricle	heart_left_ventricle	No Hematolymphoid
dbGaP	phs000424.v8.p2	SRR614215		Non-tumor RNA:Total RNA sample from Heart - Left Ventricle of a human female participant in the dbGaP study "Genotype-Tissue Expression (GTEx)"	Heart - Left Ventricle	heart_left_ventricle	No Hematolymphoid
dbGaP	phs000424.v8.p2	SRR614683		Non-tumor RNA:Total RNA sample from Heart - Left Ventricle of a human male participant in the dbGaP study "Genotype-Tissue Expression (GTEx)"	Heart - Left Ventricle	heart_left_ventricle	No Hematolymphoid
dbGaP	phs000424.v8.p2	SRR614996		Non-tumor RNA:Total RNA sample from Heart - Left Ventricle of a human female participant in the dbGaP study "Genotype-Tissue Expression (GTEx)"	Heart - Left Ventricle	heart_left_ventricle	No Hematolymphoid
dbGaP	phs000424.v8.p2	SRR615335		Non-tumor RNA:Total RNA sample from Heart - Left Ventricle of a human male participant in the dbGaP study "Genotype-Tissue Expression (GTEx)"	Heart - Left Ventricle	heart_left_ventricle	No Hematolymphoid
dbGaP	phs000424.v8.p2	SRR615359		Non-tumor RNA:Total RNA sample from Heart - Left Ventricle of a human male participant in the dbGaP study "Genotype-Tissue Expression (GTEx)"	Heart - Left Ventricle	heart_left_ventricle	No Hematolymphoid
dbGaP	phs000424.v8.p2	SRR615898		Non-tumor RNA:Total RNA sample from Heart - Left Ventricle of a human female participant in the dbGaP study "Genotype-Tissue Expression (GTEx)"	Heart - Left Ventricle	heart_left_ventricle	No Hematolymphoid
dbGaP	phs000424.v8.p2	SRR615970		Non-tumor RNA:Total RNA sample from Heart - Left Ventricle of a human male participant in the dbGaP study "Genotype-Tissue Expression (GTEx)"	Heart - Left Ventricle	heart_left_ventricle	No Hematolymphoid
dbGaP	phs000424.v8.p2	SRR655792		Non-tumor RNA:Total RNA sample from Heart - Left Ventricle of a human female participant in the dbGaP study "Genotype-Tissue Expression (GTEx)"	Heart - Left Ventricle	heart_left_ventricle	No Hematolymphoid
dbGaP	phs000424.v8.p2	SRR657903		Non-tumor RNA:Total RNA sample from Heart - Left Ventricle of a human male participant in the dbGaP study "Genotype-Tissue Expression (GTEx)"	Heart - Left Ventricle	heart_left_ventricle	No Hematolymphoid
dbGaP	phs000424.v8.p2	SRR658283		Non-tumor RNA:Total RNA sample from Heart - Left Ventricle of a human male participant in the dbGaP study "Genotype-Tissue Expression (GTEx)"	Heart - Left Ventricle	heart_left_ventricle	No Hematolymphoid
dbGaP	phs000424.v8.p2	SRR658331		Non-tumor RNA:Total RNA sample from Heart - Left Ventricle of a human male participant in the dbGaP study "Genotype-Tissue Expression (GTEx)"	Heart - Left Ventricle	heart_left_ventricle	No Hematolymphoid
dbGaP	phs000424.v8.p2	SRR1071807		Non-tumor RNA:Total RNA sample from Kidney - Cortex of a human male participant in the dbGaP study "Genotype-Tissue Expression (GTEx)"	Kidney - Cortex	kidney	No Hematolymphoid
dbGaP	phs000424.v8.p2	SRR1080366		Non-tumor RNA:Total RNA sample from Kidney - Cortex of a human male participant in the dbGaP study "Genotype-Tissue Expression (GTEx)"	Kidney - Cortex	kidney	No Hematolymphoid
dbGaP	phs000424.v8.p2	SRR1085759		Non-tumor RNA:Total RNA sample from Kidney - Cortex of a human female participant in the dbGaP study "Genotype-Tissue Expression (GTEx)"	Kidney - Cortex	kidney	No Hematolymphoid
dbGaP	phs000424.v8.p2	SRR1089504		Non-tumor RNA:Total RNA sample from Kidney - Cortex of a human male participant in the dbGaP study "Genotype-Tissue Expression (GTEx)"	Kidney - Cortex	kidney	No Hematolymphoid
dbGaP	phs000424.v8.p2	SRR1105272		Non-tumor RNA:Total RNA sample from Kidney - Cortex of a human male participant in the dbGaP study "Genotype-Tissue Expression (GTEx)"	Kidney - Cortex	kidney	No Hematolymphoid
dbGaP	phs000424.v8.p2	SRR1314940		Non-tumor RNA:Total RNA sample from Kidney - Cortex of a human female participant in the dbGaP study "Genotype-Tissue Expression (GTEx)"	Kidney - Cortex	kidney	No Hematolymphoid
dbGaP	phs000424.v8.p2	SRR1317086		Non-tumor RNA:Total RNA sample from Kidney - Cortex of a human male participant in the dbGaP study "Genotype-Tissue Expression (GTEx)"	Kidney - Cortex	kidney	No Hematolymphoid
dbGaP	phs000424.v8.p2	SRR1325483		Non-tumor RNA:Total RNA sample from Kidney - Cortex of a human male participant in the dbGaP study "Genotype-Tissue Expression (GTEx)"	Kidney - Cortex	kidney	No Hematolymphoid
dbGaP	phs000424.v8.p2	SRR1328447		Non-tumor RNA:Total RNA sample from Kidney - Cortex of a human male participant in the dbGaP study "Genotype-Tissue Expression (GTEx)"	Kidney - Cortex	kidney	No Hematolymphoid
dbGaP	phs000424.v8.p2	SRR1329154		Non-tumor RNA:Total RNA sample from Kidney - Cortex of a human male participant in the dbGaP study "Genotype-Tissue Expression (GTEx)"	Kidney - Cortex	kidney	No Hematolymphoid
dbGaP	phs000424.v8.p2	SRR1340662		Non-tumor RNA:Total RNA sample from Kidney - Cortex of a human male participant in the dbGaP study "Genotype-Tissue Expression (GTEx)"	Kidney - Cortex	kidney	No Hematolymphoid
dbGaP	phs000424.v8.p2	SRR1362263		Non-tumor RNA:Total RNA sample from Kidney - Cortex of a human male participant in the dbGaP study "Genotype-Tissue Expression (GTEx)"	Kidney - Cortex	kidney	No Hematolymphoid
dbGaP	phs000424.v8.p2	SRR1377578		Non-tumor RNA:Total RNA sample from Kidney - Cortex of a human female participant in the dbGaP study "Genotype-Tissue Expression (GTEx)"	Kidney - Cortex	kidney	No Hematolymphoid
dbGaP	phs000424.v8.p2	SRR1380931		Non-tumor RNA:Total RNA sample from Kidney - Cortex of a human male participant in the dbGaP study "Genotype-Tissue Expression (GTEx)"	Kidney - Cortex	kidney	No Hematolymphoid
dbGaP	phs000424.v8.p2	SRR1396700		Non-tumor RNA:Total RNA sample from Kidney - Cortex of a human male participant in the dbGaP study "Genotype-Tissue Expression (GTEx)"	Kidney - Cortex	kidney	No Hematolymphoid
dbGaP	phs000424.v8.p2	SRR1416516		Non-tumor RNA:Total RNA sample from Kidney - Cortex of a human male participant in the dbGaP study "Genotype-Tissue Expression (GTEx)"	Kidney - Cortex	kidney	No Hematolymphoid
dbGaP	phs000424.v8.p2	SRR1420649		Non-tumor RNA:Total RNA sample from Kidney - Cortex of a human male participant in the dbGaP study "Genotype-Tissue Expression (GTEx)"	Kidney - Cortex	kidney	No Hematolymphoid
dbGaP	phs000424.v8.p2	SRR1432650		Non-tumor RNA:Total RNA sample from Kidney - Cortex of a human male participant in the dbGaP study "Genotype-Tissue Expression (GTEx)"	Kidney - Cortex	kidney	No Hematolymphoid
dbGaP	phs000424.v8.p2	SRR1433066		Non-tumor RNA:Total RNA sample from Kidney - Cortex of a human male participant in the dbGaP study "Genotype-Tissue Expression (GTEx)"	Kidney - Cortex	kidney	No Hematolymphoid
dbGaP	phs000424.v8.p2	SRR1435730		Non-tumor RNA:Total RNA sample from Kidney - Cortex of a human female participant in the dbGaP study "Genotype-Tissue Expression (GTEx)"	Kidney - Cortex	kidney	No Hematolymphoid
dbGaP	phs000424.v8.p2	SRR1437274		Non-tumor RNA:Total RNA sample from Kidney - Cortex of a human female participant in the dbGaP study "Genotype-Tissue Expression (GTEx)"	Kidney - Cortex	kidney	No Hematolymphoid
dbGaP	phs000424.v8.p2	SRR1442708		Non-tumor RNA:Total RNA sample from Kidney - Cortex of a human male participant in the dbGaP study "Genotype-Tissue Expression (GTEx)"	Kidney - Cortex	kidney	No Hematolymphoid
dbGaP	phs000424.v8.p2	SRR1443092		Non-tumor RNA:Total RNA sample from Kidney - Cortex of a human male participant in the dbGaP study "Genotype-Tissue Expression (GTEx)"	Kidney - Cortex	kidney	No Hematolymphoid
dbGaP	phs000424.v8.p2	SRR1445835		Non-tumor RNA:Total RNA sample from Kidney - Cortex of a human male participant in the dbGaP study "Genotype-Tissue Expression (GTEx)"	Kidney - Cortex	kidney	No Hematolymphoid
dbGaP	phs000424.v8.p2	SRR1447631		Non-tumor RNA:Total RNA sample from Kidney - Cortex of a human male participant in the dbGaP study "Genotype-Tissue Expression (GTEx)"	Kidney - Cortex	kidney	No Hematolymphoid
dbGaP	phs000424.v8.p2	SRR1452888		Non-tumor RNA:Total RNA sample from Kidney - Cortex of a human male participant in the dbGaP study "Genotype-Tissue Expression (GTEx)"	Kidney - Cortex	kidney	No Hematolymphoid
dbGaP	phs000424.v8.p2	SRR1456711		Non-tumor RNA:Total RNA sample from Kidney - Cortex of a human female participant in the dbGaP study "Genotype-Tissue Expression (GTEx)"	Kidney - Cortex	kidney	No Hematolymphoid
dbGaP	phs000424.v8.p2	SRR1465871		Non-tumor RNA:Total RNA sample from Kidney - Cortex of a human female participant in the dbGaP study "Genotype-Tissue Expression (GTEx)"	Kidney - Cortex	kidney	No Hematolymphoid
dbGaP	phs000424.v8.p2	SRR1468426		Non-tumor RNA:Total RNA sample from Kidney - Cortex of a human male participant in the dbGaP study "Genotype-Tissue Expression (GTEx)"	Kidney - Cortex	kidney	No Hematolymphoid
dbGaP	phs000424.v8.p2	SRR1469746		Non-tumor RNA:Total RNA sample from Kidney - Cortex of a human male participant in the dbGaP study "Genotype-Tissue Expression (GTEx)"	Kidney - Cortex	kidney	No Hematolymphoid
dbGaP	phs000424.v8.p2	SRR1486080		Non-tumor RNA:Total RNA sample from Kidney - Cortex of a human female participant in the dbGaP study "Genotype-Tissue Expression (GTEx)"	Kidney - Cortex	kidney	No Hematolymphoid
dbGaP	phs000424.v8.p2	SRR1490658		Non-tumor RNA:Total RNA sample from Kidney - Cortex of a human male participant in the dbGaP study "Genotype-Tissue Expression (GTEx)"	Kidney - Cortex	kidney	No Hematolymphoid
dbGaP	phs000424.v8.p2	SRR1500261		Non-tumor RNA:Total RNA sample from Kidney - Cortex of a human male participant in the dbGaP study "Genotype-Tissue Expression (GTEx)"	Kidney - Cortex	kidney	No Hematolymphoid
dbGaP	phs000424.v8.p2	SRR809943		Non-tumor RNA:Total RNA sample from Kidney - Cortex of a human male participant in the dbGaP study "Genotype-Tissue Expression (GTEx)"	Kidney - Cortex	kidney	No Hematolymphoid
dbGaP	phs000424.v8.p2	SRR810007		Non-tumor RNA:Total RNA sample from Kidney - Cortex of a human male participant in the dbGaP study "Genotype-Tissue Expression (GTEx)"	Kidney - Cortex	kidney	No Hematolymphoid
dbGaP	phs000424.v8.p2	SRR821356		Non-tumor RNA:Total RNA sample from Kidney - Cortex of a human male participant in the dbGaP study "Genotype-Tissue Expression (GTEx)"	Kidney - Cortex	kidney	No Hematolymphoid
dbGaP	phs000424.v8.p2	SRR1069141		Non-tumor RNA:Total RNA sample from Liver of a human male participant in the dbGaP study "Genotype-Tissue Expression (GTEx)"	Liver	liver	No Hematolymphoid
dbGaP	phs000424.v8.p2	SRR1070689		Non-tumor RNA:Total RNA sample from Liver of a human male participant in the dbGaP study "Genotype-Tissue Expression (GTEx)"	Liver	liver	No Hematolymphoid
dbGaP	phs000424.v8.p2	SRR1071668		Non-tumor RNA:Total RNA sample from Liver of a human female participant in the dbGaP study "Genotype-Tissue Expression (GTEx)"	Liver	liver	No Hematolymphoid
dbGaP	phs000424.v8.p2	SRR1073435		Non-tumor RNA:Total RNA sample from Liver of a human male participant in the dbGaP study "Genotype-Tissue Expression (GTEx)"	Liver	liver	No Hematolymphoid
dbGaP	phs000424.v8.p2	SRR1075102		Non-tumor RNA:Total RNA sample from Liver of a human male participant in the dbGaP study "Genotype-Tissue Expression (GTEx)"	Liver	liver	No Hematolymphoid
dbGaP	phs000424.v8.p2	SRR1075804		Non-tumor RNA:Total RNA sample from Liver of a human male participant in the dbGaP study "Genotype-Tissue Expression (GTEx)"	Liver	liver	No Hematolymphoid
dbGaP	phs000424.v8.p2	SRR1076022		Non-tumor RNA:Total RNA sample from Liver of a human male participant in the dbGaP study "Genotype-Tissue Expression (GTEx)"	Liver	liver	No Hematolymphoid
dbGaP	phs000424.v8.p2	SRR1080117		Non-tumor RNA:Total RNA sample from Liver of a human male participant in the dbGaP study "Genotype-Tissue Expression (GTEx)"	Liver	liver	No Hematolymphoid
dbGaP	phs000424.v8.p2	SRR1080294		Non-tumor RNA:Total RNA sample from Liver of a human female participant in the dbGaP study "Genotype-Tissue Expression (GTEx)"	Liver	liver	No Hematolymphoid
dbGaP	phs000424.v8.p2	SRR1081184		Non-tumor RNA:Total RNA sample from Liver of a human male participant in the dbGaP study "Genotype-Tissue Expression (GTEx)"	Liver	liver	No Hematolymphoid
dbGaP	phs000424.v8.p2	SRR1082151		Non-tumor RNA:Total RNA sample from Liver of a human male participant in the dbGaP study "Genotype-Tissue Expression (GTEx)"	Liver	liver	No Hematolymphoid
dbGaP	phs000424.v8.p2	SRR1083983		Non-tumor RNA:Total RNA sample from Liver of a human female participant in the dbGaP study "Genotype-Tissue Expression (GTEx)"	Liver	liver	No Hematolymphoid
dbGaP	phs000424.v8.p2	SRR1086256		Non-tumor RNA:Total RNA sample from Liver of a human male participant in the dbGaP study "Genotype-Tissue Expression (GTEx)"	Liver	liver	No Hematolymphoid
dbGaP	phs000424.v8.p2	SRR1087007		Non-tumor RNA:Total RNA sample from Liver of a human male participant in the dbGaP study "Genotype-Tissue Expression (GTEx)"	Liver	liver	No Hematolymphoid
dbGaP	phs000424.v8.p2	SRR1087321		Non-tumor RNA:Total RNA sample from Liver of a human male participant in the dbGaP study "Genotype-Tissue Expression (GTEx)"	Liver	liver	No Hematolymphoid
dbGaP	phs000424.v8.p2	SRR1089446		Non-tumor RNA:Total RNA sample from Liver of a human female participant in the dbGaP study "Genotype-Tissue Expression (GTEx)"	Liver	liver	No Hematolymphoid
dbGaP	phs000424.v8.p2	SRR1090095		Non-tumor RNA:Total RNA sample from Liver of a human female participant in the dbGaP study "Genotype-Tissue Expression (GTEx)"	Liver	liver	No Hematolymphoid
dbGaP	phs000424.v8.p2	SRR1090556		Non-tumor RNA:Total RNA sample from Liver of a human female participant in the dbGaP study "Genotype-Tissue Expression (GTEx)"	Liver	liver	No Hematolymphoid
dbGaP	phs000424.v8.p2	SRR1091865		Non-tumor RNA:Total RNA sample from Liver of a human male participant in the dbGaP study "Genotype-Tissue Expression (GTEx)"	Liver	liver	No Hematolymphoid
dbGaP	phs000424.v8.p2	SRR1093861		Non-tumor RNA:Total RNA sample from Liver of a human male participant in the dbGaP study "Genotype-Tissue Expression (GTEx)"	Liver	liver	No Hematolymphoid
dbGaP	phs000424.v8.p2	SRR1095383		Non-tumor RNA:Total RNA sample from Liver of a human male participant in the dbGaP study "Genotype-Tissue Expression (GTEx)"	Liver	liver	No Hematolymphoid
dbGaP	phs000424.v8.p2	SRR1095913		Non-tumor RNA:Total RNA sample from Liver of a human male participant in the dbGaP study "Genotype-Tissue Expression (GTEx)"	Liver	liver	No Hematolymphoid
dbGaP	phs000424.v8.p2	SRR1098737		Non-tumor RNA:Total RNA sample from Liver of a human female participant in the dbGaP study "Genotype-Tissue Expression (GTEx)"	Liver	liver	No Hematolymphoid
dbGaP	phs000424.v8.p2	SRR1100991		Non-tumor RNA:Total RNA sample from Liver of a human female participant in the dbGaP study "Genotype-Tissue Expression (GTEx)"	Liver	liver	No Hematolymphoid
dbGaP	phs000424.v8.p2	SRR1101883		Non-tumor RNA:Total RNA sample from Liver of a human male participant in the dbGaP study "Genotype-Tissue Expression (GTEx)"	Liver	liver	No Hematolymphoid
dbGaP	phs000424.v8.p2	SRR1102152		Non-tumor RNA:Total RNA sample from Liver of a human male participant in the dbGaP study "Genotype-Tissue Expression (GTEx)"	Liver	liver	No Hematolymphoid
dbGaP	phs000424.v8.p2	SRR1102899		Non-tumor RNA:Total RNA sample from Liver of a human female participant in the dbGaP study "Genotype-Tissue Expression (GTEx)"	Liver	liver	No Hematolymphoid
dbGaP	phs000424.v8.p2	SRR1105248		Non-tumor RNA:Total RNA sample from Liver of a human female participant in the dbGaP study "Genotype-Tissue Expression (GTEx)"	Liver	liver	No Hematolymphoid
dbGaP	phs000424.v8.p2	SRR1120939		Non-tumor RNA:Total RNA sample from Liver of a human male participant in the dbGaP study "Genotype-Tissue Expression (GTEx)"	Liver	liver	No Hematolymphoid
dbGaP	phs000424.v8.p2	SRR1310433		Non-tumor RNA:Total RNA sample from Liver of a human male participant in the dbGaP study "Genotype-Tissue Expression (GTEx)"	Liver	liver	No Hematolymphoid
dbGaP	phs000424.v8.p2	SRR1312266		Non-tumor RNA:Total RNA sample from Liver of a human female participant in the dbGaP study "Genotype-Tissue Expression (GTEx)"	Liver	liver	No Hematolymphoid
dbGaP	phs000424.v8.p2	SRR1313807		Non-tumor RNA:Total RNA sample from Liver of a human female participant in the dbGaP study "Genotype-Tissue Expression (GTEx)"	Liver	liver	No Hematolymphoid
dbGaP	phs000424.v8.p2	SRR1316096		Non-tumor RNA:Total RNA sample from Liver of a human male participant in the dbGaP study "Genotype-Tissue Expression (GTEx)"	Liver	liver	No Hematolymphoid
dbGaP	phs000424.v8.p2	SRR1317532		Non-tumor RNA:Total RNA sample from Liver of a human male participant in the dbGaP study "Genotype-Tissue Expression (GTEx)"	Liver	liver	No Hematolymphoid
dbGaP	phs000424.v8.p2	SRR1317554		Non-tumor RNA:Total RNA sample from Liver of a human female participant in the dbGaP study "Genotype-Tissue Expression (GTEx)"	Liver	liver	No Hematolymphoid
dbGaP	phs000424.v8.p2	SRR1321877		Non-tumor RNA:Total RNA sample from Liver of a human female participant in the dbGaP study "Genotype-Tissue Expression (GTEx)"	Liver	liver	No Hematolymphoid
dbGaP	phs000424.v8.p2	SRR1322312		Non-tumor RNA:Total RNA sample from Liver of a human male participant in the dbGaP study "Genotype-Tissue Expression (GTEx)"	Liver	liver	No Hematolymphoid
dbGaP	phs000424.v8.p2	SRR1322477		Non-tumor RNA:Total RNA sample from Liver of a human male participant in the dbGaP study "Genotype-Tissue Expression (GTEx)"	Liver	liver	No Hematolymphoid
dbGaP	phs000424.v8.p2	SRR1323491		Non-tumor RNA:Total RNA sample from Liver of a human male participant in the dbGaP study "Genotype-Tissue Expression (GTEx)"	Liver	liver	No Hematolymphoid
dbGaP	phs000424.v8.p2	SRR1324295		Non-tumor RNA:Total RNA sample from Liver of a human male participant in the dbGaP study "Genotype-Tissue Expression (GTEx)"	Liver	liver	No Hematolymphoid
dbGaP	phs000424.v8.p2	SRR1324412		Non-tumor RNA:Total RNA sample from Liver of a human male participant in the dbGaP study "Genotype-Tissue Expression (GTEx)"	Liver	liver	No Hematolymphoid
dbGaP	phs000424.v8.p2	SRR1325290		Non-tumor RNA:Total RNA sample from Liver of a human female participant in the dbGaP study "Genotype-Tissue Expression (GTEx)"	Liver	liver	No Hematolymphoid
dbGaP	phs000424.v8.p2	SRR1328760		Non-tumor RNA:Total RNA sample from Liver of a human male participant in the dbGaP study "Genotype-Tissue Expression (GTEx)"	Liver	liver	No Hematolymphoid
dbGaP	phs000424.v8.p2	SRR1331488		Non-tumor RNA:Total RNA sample from Liver of a human male participant in the dbGaP study "Genotype-Tissue Expression (GTEx)"	Liver	liver	No Hematolymphoid
dbGaP	phs000424.v8.p2	SRR1334866		Non-tumor RNA:Total RNA sample from Liver of a human female participant in the dbGaP study "Genotype-Tissue Expression (GTEx)"	Liver	liver	No Hematolymphoid
dbGaP	phs000424.v8.p2	SRR1335236		Non-tumor RNA:Total RNA sample from Liver of a human male participant in the dbGaP study "Genotype-Tissue Expression (GTEx)"	Liver	liver	No Hematolymphoid
dbGaP	phs000424.v8.p2	SRR1336314		Non-tumor RNA:Total RNA sample from Liver of a human male participant in the dbGaP study "Genotype-Tissue Expression (GTEx)"	Liver	liver	No Hematolymphoid
dbGaP	phs000424.v8.p2	SRR815140		Non-tumor RNA:Total RNA sample from Liver of a human male participant in the dbGaP study "Genotype-Tissue Expression (GTEx)"	Liver	liver	No Hematolymphoid
dbGaP	phs000424.v8.p2	SRR815711		Non-tumor RNA:Total RNA sample from Liver of a human female participant in the dbGaP study "Genotype-Tissue Expression (GTEx)"	Liver	liver	No Hematolymphoid
dbGaP	phs000424.v8.p2	SRR821043		Non-tumor RNA:Total RNA sample from Liver of a human male participant in the dbGaP study "Genotype-Tissue Expression (GTEx)"	Liver	liver	No Hematolymphoid
dbGaP	phs000424.v8.p2	SRR1070015		Non-tumor RNA:Total RNA sample from Lung of a human male participant in the dbGaP study "Genotype-Tissue Expression (GTEx)"	Lung	lung	No Hematolymphoid
dbGaP	phs000424.v8.p2	SRR1070358		Non-tumor RNA:Total RNA sample from Lung of a human female participant in the dbGaP study "Genotype-Tissue Expression (GTEx)"	Lung	lung	No Hematolymphoid
dbGaP	phs000424.v8.p2	SRR1071568		Non-tumor RNA:Total RNA sample from Lung of a human female participant in the dbGaP study "Genotype-Tissue Expression (GTEx)"	Lung	lung	No Hematolymphoid
dbGaP	phs000424.v8.p2	SRR1072150		Non-tumor RNA:Total RNA sample from Lung of a human male participant in the dbGaP study "Genotype-Tissue Expression (GTEx)"	Lung	lung	No Hematolymphoid
dbGaP	phs000424.v8.p2	SRR1073119		Non-tumor RNA:Total RNA sample from Lung of a human female participant in the dbGaP study "Genotype-Tissue Expression (GTEx)"	Lung	lung	No Hematolymphoid
dbGaP	phs000424.v8.p2	SRR1074769		Non-tumor RNA:Total RNA sample from Lung of a human male participant in the dbGaP study "Genotype-Tissue Expression (GTEx)"	Lung	lung	No Hematolymphoid
dbGaP	phs000424.v8.p2	SRR1081283		Non-tumor RNA:Total RNA sample from Lung of a human male participant in the dbGaP study "Genotype-Tissue Expression (GTEx)"	Lung	lung	No Hematolymphoid
dbGaP	phs000424.v8.p2	SRR1084602		Non-tumor RNA:Total RNA sample from Lung of a human female participant in the dbGaP study "Genotype-Tissue Expression (GTEx)"	Lung	lung	No Hematolymphoid
dbGaP	phs000424.v8.p2	SRR1084766		Non-tumor RNA:Total RNA sample from Lung of a human male participant in the dbGaP study "Genotype-Tissue Expression (GTEx)"	Lung	lung	No Hematolymphoid
dbGaP	phs000424.v8.p2	SRR1086728		Non-tumor RNA:Total RNA sample from Lung of a human male participant in the dbGaP study "Genotype-Tissue Expression (GTEx)"	Lung	lung	No Hematolymphoid
dbGaP	phs000424.v8.p2	SRR1087559		Non-tumor RNA:Total RNA sample from Lung of a human male participant in the dbGaP study "Genotype-Tissue Expression (GTEx)"	Lung	lung	No Hematolymphoid
dbGaP	phs000424.v8.p2	SRR1091670		Non-tumor RNA:Total RNA sample from Lung of a human male participant in the dbGaP study "Genotype-Tissue Expression (GTEx)"	Lung	lung	No Hematolymphoid
dbGaP	phs000424.v8.p2	SRR1095695		Non-tumor RNA:Total RNA sample from Lung of a human male participant in the dbGaP study "Genotype-Tissue Expression (GTEx)"	Lung	lung	No Hematolymphoid
dbGaP	phs000424.v8.p2	SRR1098074		Non-tumor RNA:Total RNA sample from Lung of a human male participant in the dbGaP study "Genotype-Tissue Expression (GTEx)"	Lung	lung	No Hematolymphoid
dbGaP	phs000424.v8.p2	SRR1098785		Non-tumor RNA:Total RNA sample from Lung of a human male participant in the dbGaP study "Genotype-Tissue Expression (GTEx)"	Lung	lung	No Hematolymphoid
dbGaP	phs000424.v8.p2	SRR1098998		Non-tumor RNA:Total RNA sample from Lung of a human female participant in the dbGaP study "Genotype-Tissue Expression (GTEx)"	Lung	lung	No Hematolymphoid
dbGaP	phs000424.v8.p2	SRR1099286		Non-tumor RNA:Total RNA sample from Lung of a human male participant in the dbGaP study "Genotype-Tissue Expression (GTEx)"	Lung	lung	No Hematolymphoid
dbGaP	phs000424.v8.p2	SRR1099546		Non-tumor RNA:Total RNA sample from Lung of a human male participant in the dbGaP study "Genotype-Tissue Expression (GTEx)"	Lung	lung	No Hematolymphoid
dbGaP	phs000424.v8.p2	SRR1102079		Non-tumor RNA:Total RNA sample from Lung of a human male participant in the dbGaP study "Genotype-Tissue Expression (GTEx)"	Lung	lung	No Hematolymphoid
dbGaP	phs000424.v8.p2	SRR1102804		Non-tumor RNA:Total RNA sample from Lung of a human female participant in the dbGaP study "Genotype-Tissue Expression (GTEx)"	Lung	lung	No Hematolymphoid
dbGaP	phs000424.v8.p2	SRR1307615		Non-tumor DNA:DNA Somatic sample from Lung of a human male participant in the dbGaP study "Genotype-Tissue Expression (GTEx)"	Lung	lung	No Hematolymphoid
dbGaP	phs000424.v8.p2	SRR1308239		Non-tumor DNA:DNA Somatic sample from Lung of a human male participant in the dbGaP study "Genotype-Tissue Expression (GTEx)"	Lung	lung	No Hematolymphoid
dbGaP	phs000424.v8.p2	SRR1308504		Non-tumor RNA:Total RNA sample from Lung of a human male participant in the dbGaP study "Genotype-Tissue Expression (GTEx)"	Lung	lung	No Hematolymphoid
dbGaP	phs000424.v8.p2	SRR1308939		Non-tumor DNA:DNA Somatic sample from Lung of a human male participant in the dbGaP study "Genotype-Tissue Expression (GTEx)"	Lung	lung	No Hematolymphoid
dbGaP	phs000424.v8.p2	SRR1309452		Non-tumor DNA:DNA Somatic sample from Lung of a human male participant in the dbGaP study "Genotype-Tissue Expression (GTEx)"	Lung	lung	No Hematolymphoid
dbGaP	phs000424.v8.p2	SRR1309468		Non-tumor RNA:Total RNA sample from Lung of a human male participant in the dbGaP study "Genotype-Tissue Expression (GTEx)"	Lung	lung	No Hematolymphoid
dbGaP	phs000424.v8.p2	SRR1309490		Non-tumor RNA:Total RNA sample from Lung of a human male participant in the dbGaP study "Genotype-Tissue Expression (GTEx)"	Lung	lung	No Hematolymphoid
dbGaP	phs000424.v8.p2	SRR1310313		Non-tumor DNA:DNA Somatic sample from Lung of a human male participant in the dbGaP study "Genotype-Tissue Expression (GTEx)"	Lung	lung	No Hematolymphoid
dbGaP	phs000424.v8.p2	SRR1310520		Non-tumor RNA:Total RNA sample from Lung of a human male participant in the dbGaP study "Genotype-Tissue Expression (GTEx)"	Lung	lung	No Hematolymphoid
dbGaP	phs000424.v8.p2	SRR1310797		Non-tumor RNA:Total RNA sample from Lung of a human female participant in the dbGaP study "Genotype-Tissue Expression (GTEx)"	Lung	lung	No Hematolymphoid
dbGaP	phs000424.v8.p2	SRR1310959		Non-tumor DNA:DNA Somatic sample from Lung of a human male participant in the dbGaP study "Genotype-Tissue Expression (GTEx)"	Lung	lung	No Hematolymphoid
dbGaP	phs000424.v8.p2	SRR1310975		Non-tumor RNA:Total RNA sample from Lung of a human male participant in the dbGaP study "Genotype-Tissue Expression (GTEx)"	Lung	lung	No Hematolymphoid
dbGaP	phs000424.v8.p2	SRR1312209		Non-tumor RNA:Total RNA sample from Lung of a human male participant in the dbGaP study "Genotype-Tissue Expression (GTEx)"	Lung	lung	No Hematolymphoid
dbGaP	phs000424.v8.p2	SRR1312522		Non-tumor RNA:Total RNA sample from Lung of a human male participant in the dbGaP study "Genotype-Tissue Expression (GTEx)"	Lung	lung	No Hematolymphoid
dbGaP	phs000424.v8.p2	SRR1312558		Non-tumor RNA:Total RNA sample from Lung of a human male participant in the dbGaP study "Genotype-Tissue Expression (GTEx)"	Lung	lung	No Hematolymphoid
dbGaP	phs000424.v8.p2	SRR813043		Non-tumor RNA:Total RNA sample from Lung of a human male participant in the dbGaP study "Genotype-Tissue Expression (GTEx)"	Lung	lung	No Hematolymphoid
dbGaP	phs000424.v8.p2	SRR814244		Non-tumor RNA:Total RNA sample from Lung of a human female participant in the dbGaP study "Genotype-Tissue Expression (GTEx)"	Lung	lung	No Hematolymphoid
dbGaP	phs000424.v8.p2	SRR814703		Non-tumor RNA:Total RNA sample from Lung of a human male participant in the dbGaP study "Genotype-Tissue Expression (GTEx)"	Lung	lung	No Hematolymphoid
dbGaP	phs000424.v8.p2	SRR817004		Non-tumor RNA:Total RNA sample from Lung of a human female participant in the dbGaP study "Genotype-Tissue Expression (GTEx)"	Lung	lung	No Hematolymphoid
dbGaP	phs000424.v8.p2	SRR817070		Non-tumor RNA:Total RNA sample from Lung of a human female participant in the dbGaP study "Genotype-Tissue Expression (GTEx)"	Lung	lung	No Hematolymphoid
dbGaP	phs000424.v8.p2	SRR817166		Non-tumor RNA:Total RNA sample from Lung of a human male participant in the dbGaP study "Genotype-Tissue Expression (GTEx)"	Lung	lung	No Hematolymphoid
dbGaP	phs000424.v8.p2	SRR817488		Non-tumor RNA:Total RNA sample from Lung of a human male participant in the dbGaP study "Genotype-Tissue Expression (GTEx)"	Lung	lung	No Hematolymphoid
dbGaP	phs000424.v8.p2	SRR818499		Non-tumor RNA:Total RNA sample from Lung of a human male participant in the dbGaP study "Genotype-Tissue Expression (GTEx)"	Lung	lung	No Hematolymphoid
dbGaP	phs000424.v8.p2	SRR819186		Non-tumor RNA:Total RNA sample from Lung of a human male participant in the dbGaP study "Genotype-Tissue Expression (GTEx)"	Lung	lung	No Hematolymphoid
dbGaP	phs000424.v8.p2	SRR819318		Non-tumor RNA:Total RNA sample from Lung of a human female participant in the dbGaP study "Genotype-Tissue Expression (GTEx)"	Lung	lung	No Hematolymphoid
dbGaP	phs000424.v8.p2	SRR819658		Non-tumor RNA:Total RNA sample from Lung of a human male participant in the dbGaP study "Genotype-Tissue Expression (GTEx)"	Lung	lung	No Hematolymphoid
dbGaP	phs000424.v8.p2	SRR820596		Non-tumor RNA:Total RNA sample from Lung of a human female participant in the dbGaP study "Genotype-Tissue Expression (GTEx)"	Lung	lung	No Hematolymphoid
dbGaP	phs000424.v8.p2	SRR821302		Non-tumor RNA:Total RNA sample from Lung of a human female participant in the dbGaP study "Genotype-Tissue Expression (GTEx)"	Lung	lung	No Hematolymphoid
dbGaP	phs000424.v8.p2	SRR821525		Non-tumor RNA:Total RNA sample from Lung of a human male participant in the dbGaP study "Genotype-Tissue Expression (GTEx)"	Lung	lung	No Hematolymphoid
dbGaP	phs000424.v8.p2	SRR1071105		Non-tumor RNA:Total RNA sample from Minor Salivary Gland of a human male participant in the dbGaP study "Genotype-Tissue Expression (GTEx)"	Minor Salivary Gland	minor_salivary_gland	No Hematolymphoid
dbGaP	phs000424.v8.p2	SRR1078392		Non-tumor RNA:Total RNA sample from Minor Salivary Gland of a human male participant in the dbGaP study "Genotype-Tissue Expression (GTEx)"	Minor Salivary Gland	minor_salivary_gland	No Hematolymphoid
dbGaP	phs000424.v8.p2	SRR1080790		Non-tumor RNA:Total RNA sample from Minor Salivary Gland of a human male participant in the dbGaP study "Genotype-Tissue Expression (GTEx)"	Minor Salivary Gland	minor_salivary_gland	No Hematolymphoid
dbGaP	phs000424.v8.p2	SRR1081589		Non-tumor RNA:Total RNA sample from Minor Salivary Gland of a human female participant in the dbGaP study "Genotype-Tissue Expression (GTEx)"	Minor Salivary Gland	minor_salivary_gland	No Hematolymphoid
dbGaP	phs000424.v8.p2	SRR1097245		Non-tumor RNA:Total RNA sample from Minor Salivary Gland of a human male participant in the dbGaP study "Genotype-Tissue Expression (GTEx)"	Minor Salivary Gland	minor_salivary_gland	No Hematolymphoid
dbGaP	phs000424.v8.p2	SRR1100608		Non-tumor RNA:Total RNA sample from Minor Salivary Gland of a human female participant in the dbGaP study "Genotype-Tissue Expression (GTEx)"	Minor Salivary Gland	minor_salivary_gland	No Hematolymphoid
dbGaP	phs000424.v8.p2	SRR1315412		Non-tumor RNA:Total RNA sample from Minor Salivary Gland of a human female participant in the dbGaP study "Genotype-Tissue Expression (GTEx)"	Minor Salivary Gland	minor_salivary_gland	No Hematolymphoid
dbGaP	phs000424.v8.p2	SRR1318089		Non-tumor RNA:Total RNA sample from Minor Salivary Gland of a human male participant in the dbGaP study "Genotype-Tissue Expression (GTEx)"	Minor Salivary Gland	minor_salivary_gland	No Hematolymphoid
dbGaP	phs000424.v8.p2	SRR1321897		Non-tumor RNA:Total RNA sample from Minor Salivary Gland of a human male participant in the dbGaP study "Genotype-Tissue Expression (GTEx)"	Minor Salivary Gland	minor_salivary_gland	No Hematolymphoid
dbGaP	phs000424.v8.p2	SRR1325201		Non-tumor RNA:Total RNA sample from Minor Salivary Gland of a human female participant in the dbGaP study "Genotype-Tissue Expression (GTEx)"	Minor Salivary Gland	minor_salivary_gland	No Hematolymphoid
dbGaP	phs000424.v8.p2	SRR1328715		Non-tumor RNA:Total RNA sample from Minor Salivary Gland of a human male participant in the dbGaP study "Genotype-Tissue Expression (GTEx)"	Minor Salivary Gland	minor_salivary_gland	No Hematolymphoid
dbGaP	phs000424.v8.p2	SRR1330723		Non-tumor RNA:Total RNA sample from Minor Salivary Gland of a human female participant in the dbGaP study "Genotype-Tissue Expression (GTEx)"	Minor Salivary Gland	minor_salivary_gland	No Hematolymphoid
dbGaP	phs000424.v8.p2	SRR1331771		Non-tumor RNA:Total RNA sample from Minor Salivary Gland of a human male participant in the dbGaP study "Genotype-Tissue Expression (GTEx)"	Minor Salivary Gland	minor_salivary_gland	No Hematolymphoid
dbGaP	phs000424.v8.p2	SRR1338384		Non-tumor RNA:Total RNA sample from Minor Salivary Gland of a human male participant in the dbGaP study "Genotype-Tissue Expression (GTEx)"	Minor Salivary Gland	minor_salivary_gland	No Hematolymphoid
dbGaP	phs000424.v8.p2	SRR1339987		Non-tumor RNA:Total RNA sample from Minor Salivary Gland of a human female participant in the dbGaP study "Genotype-Tissue Expression (GTEx)"	Minor Salivary Gland	minor_salivary_gland	No Hematolymphoid
dbGaP	phs000424.v8.p2	SRR1340260		Non-tumor RNA:Total RNA sample from Minor Salivary Gland of a human male participant in the dbGaP study "Genotype-Tissue Expression (GTEx)"	Minor Salivary Gland	minor_salivary_gland	No Hematolymphoid
dbGaP	phs000424.v8.p2	SRR1348929		Non-tumor RNA:Total RNA sample from Minor Salivary Gland of a human female participant in the dbGaP study "Genotype-Tissue Expression (GTEx)"	Minor Salivary Gland	minor_salivary_gland	No Hematolymphoid
dbGaP	phs000424.v8.p2	SRR1353600		Non-tumor RNA:Total RNA sample from Minor Salivary Gland of a human male participant in the dbGaP study "Genotype-Tissue Expression (GTEx)"	Minor Salivary Gland	minor_salivary_gland	No Hematolymphoid
dbGaP	phs000424.v8.p2	SRR1356057		Non-tumor RNA:Total RNA sample from Minor Salivary Gland of a human male participant in the dbGaP study "Genotype-Tissue Expression (GTEx)"	Minor Salivary Gland	minor_salivary_gland	No Hematolymphoid
dbGaP	phs000424.v8.p2	SRR1358391		Non-tumor RNA:Total RNA sample from Minor Salivary Gland of a human male participant in the dbGaP study "Genotype-Tissue Expression (GTEx)"	Minor Salivary Gland	minor_salivary_gland	No Hematolymphoid
dbGaP	phs000424.v8.p2	SRR1376380		Non-tumor RNA:Total RNA sample from Minor Salivary Gland of a human female participant in the dbGaP study "Genotype-Tissue Expression (GTEx)"	Minor Salivary Gland	minor_salivary_gland	No Hematolymphoid
dbGaP	phs000424.v8.p2	SRR1376450		Non-tumor RNA:Total RNA sample from Minor Salivary Gland of a human male participant in the dbGaP study "Genotype-Tissue Expression (GTEx)"	Minor Salivary Gland	minor_salivary_gland	No Hematolymphoid
dbGaP	phs000424.v8.p2	SRR1376741		Non-tumor RNA:Total RNA sample from Minor Salivary Gland of a human male participant in the dbGaP study "Genotype-Tissue Expression (GTEx)"	Minor Salivary Gland	minor_salivary_gland	No Hematolymphoid
dbGaP	phs000424.v8.p2	SRR1381185		Non-tumor RNA:Total RNA sample from Minor Salivary Gland of a human male participant in the dbGaP study "Genotype-Tissue Expression (GTEx)"	Minor Salivary Gland	minor_salivary_gland	No Hematolymphoid
dbGaP	phs000424.v8.p2	SRR1382978		Non-tumor RNA:Total RNA sample from Minor Salivary Gland of a human male participant in the dbGaP study "Genotype-Tissue Expression (GTEx)"	Minor Salivary Gland	minor_salivary_gland	No Hematolymphoid
dbGaP	phs000424.v8.p2	SRR1385690		Non-tumor RNA:Total RNA sample from Minor Salivary Gland of a human female participant in the dbGaP study "Genotype-Tissue Expression (GTEx)"	Minor Salivary Gland	minor_salivary_gland	No Hematolymphoid
dbGaP	phs000424.v8.p2	SRR1386927		Non-tumor RNA:Total RNA sample from Minor Salivary Gland of a human female participant in the dbGaP study "Genotype-Tissue Expression (GTEx)"	Minor Salivary Gland	minor_salivary_gland	No Hematolymphoid
dbGaP	phs000424.v8.p2	SRR1388459		Non-tumor RNA:Total RNA sample from Minor Salivary Gland of a human male participant in the dbGaP study "Genotype-Tissue Expression (GTEx)"	Minor Salivary Gland	minor_salivary_gland	No Hematolymphoid
dbGaP	phs000424.v8.p2	SRR1389955		Non-tumor RNA:Total RNA sample from Minor Salivary Gland of a human female participant in the dbGaP study "Genotype-Tissue Expression (GTEx)"	Minor Salivary Gland	minor_salivary_gland	No Hematolymphoid
dbGaP	phs000424.v8.p2	SRR1397720		Non-tumor RNA:Total RNA sample from Minor Salivary Gland of a human female participant in the dbGaP study "Genotype-Tissue Expression (GTEx)"	Minor Salivary Gland	minor_salivary_gland	No Hematolymphoid
dbGaP	phs000424.v8.p2	SRR1400931		Non-tumor RNA:Total RNA sample from Minor Salivary Gland of a human male participant in the dbGaP study "Genotype-Tissue Expression (GTEx)"	Minor Salivary Gland	minor_salivary_gland	No Hematolymphoid
dbGaP	phs000424.v8.p2	SRR1404339		Non-tumor RNA:Total RNA sample from Minor Salivary Gland of a human male participant in the dbGaP study "Genotype-Tissue Expression (GTEx)"	Minor Salivary Gland	minor_salivary_gland	No Hematolymphoid
dbGaP	phs000424.v8.p2	SRR1405147		Non-tumor RNA:Total RNA sample from Minor Salivary Gland of a human female participant in the dbGaP study "Genotype-Tissue Expression (GTEx)"	Minor Salivary Gland	minor_salivary_gland	No Hematolymphoid
dbGaP	phs000424.v8.p2	SRR1406135		Non-tumor RNA:Total RNA sample from Minor Salivary Gland of a human female participant in the dbGaP study "Genotype-Tissue Expression (GTEx)"	Minor Salivary Gland	minor_salivary_gland	No Hematolymphoid
dbGaP	phs000424.v8.p2	SRR1406348		Non-tumor RNA:Total RNA sample from Minor Salivary Gland of a human male participant in the dbGaP study "Genotype-Tissue Expression (GTEx)"	Minor Salivary Gland	minor_salivary_gland	No Hematolymphoid
dbGaP	phs000424.v8.p2	SRR1407044		Non-tumor RNA:Total RNA sample from Minor Salivary Gland of a human male participant in the dbGaP study "Genotype-Tissue Expression (GTEx)"	Minor Salivary Gland	minor_salivary_gland	No Hematolymphoid
dbGaP	phs000424.v8.p2	SRR1413307		Non-tumor RNA:Total RNA sample from Minor Salivary Gland of a human male participant in the dbGaP study "Genotype-Tissue Expression (GTEx)"	Minor Salivary Gland	minor_salivary_gland	No Hematolymphoid
dbGaP	phs000424.v8.p2	SRR1416141		Non-tumor RNA:Total RNA sample from Minor Salivary Gland of a human male participant in the dbGaP study "Genotype-Tissue Expression (GTEx)"	Minor Salivary Gland	minor_salivary_gland	No Hematolymphoid
dbGaP	phs000424.v8.p2	SRR1416188		Non-tumor RNA:Total RNA sample from Minor Salivary Gland of a human male participant in the dbGaP study "Genotype-Tissue Expression (GTEx)"	Minor Salivary Gland	minor_salivary_gland	No Hematolymphoid
dbGaP	phs000424.v8.p2	SRR1416841		Non-tumor RNA:Total RNA sample from Minor Salivary Gland of a human male participant in the dbGaP study "Genotype-Tissue Expression (GTEx)"	Minor Salivary Gland	minor_salivary_gland	No Hematolymphoid
dbGaP	phs000424.v8.p2	SRR1418225		Non-tumor RNA:Total RNA sample from Minor Salivary Gland of a human male participant in the dbGaP study "Genotype-Tissue Expression (GTEx)"	Minor Salivary Gland	minor_salivary_gland	No Hematolymphoid
dbGaP	phs000424.v8.p2	SRR1418473		Non-tumor RNA:Total RNA sample from Minor Salivary Gland of a human male participant in the dbGaP study "Genotype-Tissue Expression (GTEx)"	Minor Salivary Gland	minor_salivary_gland	No Hematolymphoid
dbGaP	phs000424.v8.p2	SRR1418747		Non-tumor RNA:Total RNA sample from Minor Salivary Gland of a human male participant in the dbGaP study "Genotype-Tissue Expression (GTEx)"	Minor Salivary Gland	minor_salivary_gland	No Hematolymphoid
dbGaP	phs000424.v8.p2	SRR1419561		Non-tumor RNA:Total RNA sample from Minor Salivary Gland of a human male participant in the dbGaP study "Genotype-Tissue Expression (GTEx)"	Minor Salivary Gland	minor_salivary_gland	No Hematolymphoid
dbGaP	phs000424.v8.p2	SRR1429429		Non-tumor RNA:Total RNA sample from Minor Salivary Gland of a human female participant in the dbGaP study "Genotype-Tissue Expression (GTEx)"	Minor Salivary Gland	minor_salivary_gland	No Hematolymphoid
dbGaP	phs000424.v8.p2	SRR1429540		Non-tumor RNA:Total RNA sample from Minor Salivary Gland of a human female participant in the dbGaP study "Genotype-Tissue Expression (GTEx)"	Minor Salivary Gland	minor_salivary_gland	No Hematolymphoid
dbGaP	phs000424.v8.p2	SRR1431823		Non-tumor RNA:Total RNA sample from Minor Salivary Gland of a human female participant in the dbGaP study "Genotype-Tissue Expression (GTEx)"	Minor Salivary Gland	minor_salivary_gland	No Hematolymphoid
dbGaP	phs000424.v8.p2	SRR1432868		Non-tumor RNA:Total RNA sample from Minor Salivary Gland of a human male participant in the dbGaP study "Genotype-Tissue Expression (GTEx)"	Minor Salivary Gland	minor_salivary_gland	No Hematolymphoid
dbGaP	phs000424.v8.p2	SRR1432958		Non-tumor RNA:Total RNA sample from Minor Salivary Gland of a human male participant in the dbGaP study "Genotype-Tissue Expression (GTEx)"	Minor Salivary Gland	minor_salivary_gland	No Hematolymphoid
dbGaP	phs000424.v8.p2	SRR1433493		Non-tumor RNA:Total RNA sample from Minor Salivary Gland of a human male participant in the dbGaP study "Genotype-Tissue Expression (GTEx)"	Minor Salivary Gland	minor_salivary_gland	No Hematolymphoid
dbGaP	phs000424.v8.p2	SRR1068855		Non-tumor RNA:Total RNA sample from Muscle - Skeletal of a human male participant in the dbGaP study "Genotype-Tissue Expression (GTEx)"	Muscle - Skeletal	muscle	No Hematolymphoid
dbGaP	phs000424.v8.p2	SRR1071231		Non-tumor RNA:Total RNA sample from Muscle - Skeletal of a human female participant in the dbGaP study "Genotype-Tissue Expression (GTEx)"	Muscle - Skeletal	muscle	No Hematolymphoid
dbGaP	phs000424.v8.p2	SRR1071594		Non-tumor RNA:Total RNA sample from Muscle - Skeletal of a human female participant in the dbGaP study "Genotype-Tissue Expression (GTEx)"	Muscle - Skeletal	muscle	No Hematolymphoid
dbGaP	phs000424.v8.p2	SRR1071955		Non-tumor RNA:Total RNA sample from Muscle - Skeletal of a human male participant in the dbGaP study "Genotype-Tissue Expression (GTEx)"	Muscle - Skeletal	muscle	No Hematolymphoid
dbGaP	phs000424.v8.p2	SRR1074359		Non-tumor RNA:Total RNA sample from Muscle - Skeletal of a human male participant in the dbGaP study "Genotype-Tissue Expression (GTEx)"	Muscle - Skeletal	muscle	No Hematolymphoid
dbGaP	phs000424.v8.p2	SRR1074670		Non-tumor RNA:Total RNA sample from Muscle - Skeletal of a human female participant in the dbGaP study "Genotype-Tissue Expression (GTEx)"	Muscle - Skeletal	muscle	No Hematolymphoid
dbGaP	phs000424.v8.p2	SRR1074719		Non-tumor RNA:Total RNA sample from Muscle - Skeletal of a human male participant in the dbGaP study "Genotype-Tissue Expression (GTEx)"	Muscle - Skeletal	muscle	No Hematolymphoid
dbGaP	phs000424.v8.p2	SRR1077288		Non-tumor RNA:Total RNA sample from Muscle - Skeletal of a human male participant in the dbGaP study "Genotype-Tissue Expression (GTEx)"	Muscle - Skeletal	muscle	No Hematolymphoid
dbGaP	phs000424.v8.p2	SRR1077805		Non-tumor RNA:Total RNA sample from Muscle - Skeletal of a human female participant in the dbGaP study "Genotype-Tissue Expression (GTEx)"	Muscle - Skeletal	muscle	No Hematolymphoid
dbGaP	phs000424.v8.p2	SRR1080766		Non-tumor RNA:Total RNA sample from Muscle - Skeletal of a human female participant in the dbGaP study "Genotype-Tissue Expression (GTEx)"	Muscle - Skeletal	muscle	No Hematolymphoid
dbGaP	phs000424.v8.p2	SRR1084369		Non-tumor RNA:Total RNA sample from Muscle - Skeletal of a human female participant in the dbGaP study "Genotype-Tissue Expression (GTEx)"	Muscle - Skeletal	muscle	No Hematolymphoid
dbGaP	phs000424.v8.p2	SRR1084417		Non-tumor RNA:Total RNA sample from Muscle - Skeletal of a human male participant in the dbGaP study "Genotype-Tissue Expression (GTEx)"	Muscle - Skeletal	muscle	No Hematolymphoid
dbGaP	phs000424.v8.p2	SRR1085519		Non-tumor RNA:Total RNA sample from Muscle - Skeletal of a human male participant in the dbGaP study "Genotype-Tissue Expression (GTEx)"	Muscle - Skeletal	muscle	No Hematolymphoid
dbGaP	phs000424.v8.p2	SRR1087245		Non-tumor RNA:Total RNA sample from Muscle - Skeletal of a human male participant in the dbGaP study "Genotype-Tissue Expression (GTEx)"	Muscle - Skeletal	muscle	No Hematolymphoid
dbGaP	phs000424.v8.p2	SRR1087825		Non-tumor RNA:Total RNA sample from Muscle - Skeletal of a human male participant in the dbGaP study "Genotype-Tissue Expression (GTEx)"	Muscle - Skeletal	muscle	No Hematolymphoid
dbGaP	phs000424.v8.p2	SRR1088581		Non-tumor RNA:Total RNA sample from Muscle - Skeletal of a human female participant in the dbGaP study "Genotype-Tissue Expression (GTEx)"	Muscle - Skeletal	muscle	No Hematolymphoid
dbGaP	phs000424.v8.p2	SRR1089424		Non-tumor RNA:Total RNA sample from Muscle - Skeletal of a human male participant in the dbGaP study "Genotype-Tissue Expression (GTEx)"	Muscle - Skeletal	muscle	No Hematolymphoid
dbGaP	phs000424.v8.p2	SRR1089901		Non-tumor RNA:Total RNA sample from Muscle - Skeletal of a human male participant in the dbGaP study "Genotype-Tissue Expression (GTEx)"	Muscle - Skeletal	muscle	No Hematolymphoid
dbGaP	phs000424.v8.p2	SRR1090265		Non-tumor RNA:Total RNA sample from Muscle - Skeletal of a human female participant in the dbGaP study "Genotype-Tissue Expression (GTEx)"	Muscle - Skeletal	muscle	No Hematolymphoid
dbGaP	phs000424.v8.p2	SRR1092349		Non-tumor RNA:Total RNA sample from Muscle - Skeletal of a human male participant in the dbGaP study "Genotype-Tissue Expression (GTEx)"	Muscle - Skeletal	muscle	No Hematolymphoid
dbGaP	phs000424.v8.p2	SRR1092985		Non-tumor RNA:Total RNA sample from Muscle - Skeletal of a human male participant in the dbGaP study "Genotype-Tissue Expression (GTEx)"	Muscle - Skeletal	muscle	No Hematolymphoid
dbGaP	phs000424.v8.p2	SRR1094051		Non-tumor RNA:Total RNA sample from Muscle - Skeletal of a human male participant in the dbGaP study "Genotype-Tissue Expression (GTEx)"	Muscle - Skeletal	muscle	No Hematolymphoid
dbGaP	phs000424.v8.p2	SRR1095720		Non-tumor RNA:Total RNA sample from Muscle - Skeletal of a human male participant in the dbGaP study "Genotype-Tissue Expression (GTEx)"	Muscle - Skeletal	muscle	No Hematolymphoid
dbGaP	phs000424.v8.p2	SRR1096174		Non-tumor RNA:Total RNA sample from Muscle - Skeletal of a human male participant in the dbGaP study "Genotype-Tissue Expression (GTEx)"	Muscle - Skeletal	muscle	No Hematolymphoid
dbGaP	phs000424.v8.p2	SRR1096662		Non-tumor RNA:Total RNA sample from Muscle - Skeletal of a human male participant in the dbGaP study "Genotype-Tissue Expression (GTEx)"	Muscle - Skeletal	muscle	No Hematolymphoid
dbGaP	phs000424.v8.p2	SRR1098474		Non-tumor RNA:Total RNA sample from Muscle - Skeletal of a human male participant in the dbGaP study "Genotype-Tissue Expression (GTEx)"	Muscle - Skeletal	muscle	No Hematolymphoid
dbGaP	phs000424.v8.p2	SRR1098879		Non-tumor RNA:Total RNA sample from Muscle - Skeletal of a human male participant in the dbGaP study "Genotype-Tissue Expression (GTEx)"	Muscle - Skeletal	muscle	No Hematolymphoid
dbGaP	phs000424.v8.p2	SRR1100588		Non-tumor RNA:Total RNA sample from Muscle - Skeletal of a human male participant in the dbGaP study "Genotype-Tissue Expression (GTEx)"	Muscle - Skeletal	muscle	No Hematolymphoid
dbGaP	phs000424.v8.p2	SRR1102830		Non-tumor RNA:Total RNA sample from Muscle - Skeletal of a human female participant in the dbGaP study "Genotype-Tissue Expression (GTEx)"	Muscle - Skeletal	muscle	No Hematolymphoid
dbGaP	phs000424.v8.p2	SRR1105057		Non-tumor RNA:Total RNA sample from Muscle - Skeletal of a human female participant in the dbGaP study "Genotype-Tissue Expression (GTEx)"	Muscle - Skeletal	muscle	No Hematolymphoid
dbGaP	phs000424.v8.p2	SRR812773		Non-tumor RNA:Total RNA sample from Muscle - Skeletal of a human female participant in the dbGaP study "Genotype-Tissue Expression (GTEx)"	Muscle - Skeletal	muscle	No Hematolymphoid
dbGaP	phs000424.v8.p2	SRR813656		Non-tumor RNA:Total RNA sample from Muscle - Skeletal of a human male participant in the dbGaP study "Genotype-Tissue Expression (GTEx)"	Muscle - Skeletal	muscle	No Hematolymphoid
dbGaP	phs000424.v8.p2	SRR813802		Non-tumor RNA:Total RNA sample from Muscle - Skeletal of a human female participant in the dbGaP study "Genotype-Tissue Expression (GTEx)"	Muscle - Skeletal	muscle	No Hematolymphoid
dbGaP	phs000424.v8.p2	SRR813983		Non-tumor RNA:Total RNA sample from Muscle - Skeletal of a human male participant in the dbGaP study "Genotype-Tissue Expression (GTEx)"	Muscle - Skeletal	muscle	No Hematolymphoid
dbGaP	phs000424.v8.p2	SRR815020		Non-tumor RNA:Total RNA sample from Muscle - Skeletal of a human male participant in the dbGaP study "Genotype-Tissue Expression (GTEx)"	Muscle - Skeletal	muscle	No Hematolymphoid
dbGaP	phs000424.v8.p2	SRR815044		Non-tumor RNA:Total RNA sample from Muscle - Skeletal of a human male participant in the dbGaP study "Genotype-Tissue Expression (GTEx)"	Muscle - Skeletal	muscle	No Hematolymphoid
dbGaP	phs000424.v8.p2	SRR815470		Non-tumor RNA:Total RNA sample from Muscle - Skeletal of a human male participant in the dbGaP study "Genotype-Tissue Expression (GTEx)"	Muscle - Skeletal	muscle	No Hematolymphoid
dbGaP	phs000424.v8.p2	SRR815783		Non-tumor RNA:Total RNA sample from Muscle - Skeletal of a human male participant in the dbGaP study "Genotype-Tissue Expression (GTEx)"	Muscle - Skeletal	muscle	No Hematolymphoid
dbGaP	phs000424.v8.p2	SRR815825		Non-tumor RNA:Total RNA sample from Muscle - Skeletal of a human female participant in the dbGaP study "Genotype-Tissue Expression (GTEx)"	Muscle - Skeletal	muscle	No Hematolymphoid
dbGaP	phs000424.v8.p2	SRR816015		Non-tumor RNA:Total RNA sample from Muscle - Skeletal of a human male participant in the dbGaP study "Genotype-Tissue Expression (GTEx)"	Muscle - Skeletal	muscle	No Hematolymphoid
dbGaP	phs000424.v8.p2	SRR816226		Non-tumor RNA:Total RNA sample from Muscle - Skeletal of a human female participant in the dbGaP study "Genotype-Tissue Expression (GTEx)"	Muscle - Skeletal	muscle	No Hematolymphoid
dbGaP	phs000424.v8.p2	SRR816382		Non-tumor RNA:Total RNA sample from Muscle - Skeletal of a human male participant in the dbGaP study "Genotype-Tissue Expression (GTEx)"	Muscle - Skeletal	muscle	No Hematolymphoid
dbGaP	phs000424.v8.p2	SRR817282		Non-tumor RNA:Total RNA sample from Muscle - Skeletal of a human male participant in the dbGaP study "Genotype-Tissue Expression (GTEx)"	Muscle - Skeletal	muscle	No Hematolymphoid
dbGaP	phs000424.v8.p2	SRR817421		Non-tumor RNA:Total RNA sample from Muscle - Skeletal of a human male participant in the dbGaP study "Genotype-Tissue Expression (GTEx)"	Muscle - Skeletal	muscle	No Hematolymphoid
dbGaP	phs000424.v8.p2	SRR818600		Non-tumor RNA:Total RNA sample from Muscle - Skeletal of a human female participant in the dbGaP study "Genotype-Tissue Expression (GTEx)"	Muscle - Skeletal	muscle	No Hematolymphoid
dbGaP	phs000424.v8.p2	SRR818773		Non-tumor RNA:Total RNA sample from Muscle - Skeletal of a human female participant in the dbGaP study "Genotype-Tissue Expression (GTEx)"	Muscle - Skeletal	muscle	No Hematolymphoid
dbGaP	phs000424.v8.p2	SRR818901		Non-tumor RNA:Total RNA sample from Muscle - Skeletal of a human male participant in the dbGaP study "Genotype-Tissue Expression (GTEx)"	Muscle - Skeletal	muscle	No Hematolymphoid
dbGaP	phs000424.v8.p2	SRR819054		Non-tumor RNA:Total RNA sample from Muscle - Skeletal of a human male participant in the dbGaP study "Genotype-Tissue Expression (GTEx)"	Muscle - Skeletal	muscle	No Hematolymphoid
dbGaP	phs000424.v8.p2	SRR819261		Non-tumor RNA:Total RNA sample from Muscle - Skeletal of a human female participant in the dbGaP study "Genotype-Tissue Expression (GTEx)"	Muscle - Skeletal	muscle	No Hematolymphoid
dbGaP	phs000424.v8.p2	SRR820907		Non-tumor RNA:Total RNA sample from Muscle - Skeletal of a human male participant in the dbGaP study "Genotype-Tissue Expression (GTEx)"	Muscle - Skeletal	muscle	No Hematolymphoid
dbGaP	phs000424.v8.p2	SRR1070086		Non-tumor RNA:Total RNA sample from Nerve - Tibial of a human male participant in the dbGaP study "Genotype-Tissue Expression (GTEx)"	Nerve - Tibial	nerve	No Hematolymphoid
dbGaP	phs000424.v8.p2	SRR1070159		Non-tumor RNA:Total RNA sample from Nerve - Tibial of a human male participant in the dbGaP study "Genotype-Tissue Expression (GTEx)"	Nerve - Tibial	nerve	No Hematolymphoid
dbGaP	phs000424.v8.p2	SRR1070597		Non-tumor RNA:Total RNA sample from Nerve - Tibial of a human male participant in the dbGaP study "Genotype-Tissue Expression (GTEx)"	Nerve - Tibial	nerve	No Hematolymphoid
dbGaP	phs000424.v8.p2	SRR1072724		Non-tumor RNA:Total RNA sample from Nerve - Tibial of a human male participant in the dbGaP study "Genotype-Tissue Expression (GTEx)"	Nerve - Tibial	nerve	No Hematolymphoid
dbGaP	phs000424.v8.p2	SRR1073553		Non-tumor RNA:Total RNA sample from Nerve - Tibial of a human female participant in the dbGaP study "Genotype-Tissue Expression (GTEx)"	Nerve - Tibial	nerve	No Hematolymphoid
dbGaP	phs000424.v8.p2	SRR1074550		Non-tumor RNA:Total RNA sample from Nerve - Tibial of a human female participant in the dbGaP study "Genotype-Tissue Expression (GTEx)"	Nerve - Tibial	nerve	No Hematolymphoid
dbGaP	phs000424.v8.p2	SRR1075384		Non-tumor RNA:Total RNA sample from Nerve - Tibial of a human female participant in the dbGaP study "Genotype-Tissue Expression (GTEx)"	Nerve - Tibial	nerve	No Hematolymphoid
dbGaP	phs000424.v8.p2	SRR1075825		Non-tumor RNA:Total RNA sample from Nerve - Tibial of a human male participant in the dbGaP study "Genotype-Tissue Expression (GTEx)"	Nerve - Tibial	nerve	No Hematolymphoid
dbGaP	phs000424.v8.p2	SRR1076559		Non-tumor RNA:Total RNA sample from Nerve - Tibial of a human male participant in the dbGaP study "Genotype-Tissue Expression (GTEx)"	Nerve - Tibial	nerve	No Hematolymphoid
dbGaP	phs000424.v8.p2	SRR1079636		Non-tumor RNA:Total RNA sample from Nerve - Tibial of a human male participant in the dbGaP study "Genotype-Tissue Expression (GTEx)"	Nerve - Tibial	nerve	No Hematolymphoid
dbGaP	phs000424.v8.p2	SRR1079850		Non-tumor RNA:Total RNA sample from Nerve - Tibial of a human male participant in the dbGaP study "Genotype-Tissue Expression (GTEx)"	Nerve - Tibial	nerve	No Hematolymphoid
dbGaP	phs000424.v8.p2	SRR1080093		Non-tumor RNA:Total RNA sample from Nerve - Tibial of a human female participant in the dbGaP study "Genotype-Tissue Expression (GTEx)"	Nerve - Tibial	nerve	No Hematolymphoid
dbGaP	phs000424.v8.p2	SRR1082059		Non-tumor RNA:Total RNA sample from Nerve - Tibial of a human male participant in the dbGaP study "Genotype-Tissue Expression (GTEx)"	Nerve - Tibial	nerve	No Hematolymphoid
dbGaP	phs000424.v8.p2	SRR1082809		Non-tumor RNA:Total RNA sample from Nerve - Tibial of a human male participant in the dbGaP study "Genotype-Tissue Expression (GTEx)"	Nerve - Tibial	nerve	No Hematolymphoid
dbGaP	phs000424.v8.p2	SRR1086417		Non-tumor RNA:Total RNA sample from Nerve - Tibial of a human male participant in the dbGaP study "Genotype-Tissue Expression (GTEx)"	Nerve - Tibial	nerve	No Hematolymphoid
dbGaP	phs000424.v8.p2	SRR1087079		Non-tumor RNA:Total RNA sample from Nerve - Tibial of a human male participant in the dbGaP study "Genotype-Tissue Expression (GTEx)"	Nerve - Tibial	nerve	No Hematolymphoid
dbGaP	phs000424.v8.p2	SRR1088706		Non-tumor RNA:Total RNA sample from Nerve - Tibial of a human male participant in the dbGaP study "Genotype-Tissue Expression (GTEx)"	Nerve - Tibial	nerve	No Hematolymphoid
dbGaP	phs000424.v8.p2	SRR1090070		Non-tumor RNA:Total RNA sample from Nerve - Tibial of a human female participant in the dbGaP study "Genotype-Tissue Expression (GTEx)"	Nerve - Tibial	nerve	No Hematolymphoid
dbGaP	phs000424.v8.p2	SRR1091184		Non-tumor RNA:Total RNA sample from Nerve - Tibial of a human male participant in the dbGaP study "Genotype-Tissue Expression (GTEx)"	Nerve - Tibial	nerve	No Hematolymphoid
dbGaP	phs000424.v8.p2	SRR1092062		Non-tumor RNA:Total RNA sample from Nerve - Tibial of a human male participant in the dbGaP study "Genotype-Tissue Expression (GTEx)"	Nerve - Tibial	nerve	No Hematolymphoid
dbGaP	phs000424.v8.p2	SRR1095334		Non-tumor RNA:Total RNA sample from Nerve - Tibial of a human male participant in the dbGaP study "Genotype-Tissue Expression (GTEx)"	Nerve - Tibial	nerve	No Hematolymphoid
dbGaP	phs000424.v8.p2	SRR1096007		Non-tumor RNA:Total RNA sample from Nerve - Tibial of a human female participant in the dbGaP study "Genotype-Tissue Expression (GTEx)"	Nerve - Tibial	nerve	No Hematolymphoid
dbGaP	phs000424.v8.p2	SRR1096222		Non-tumor RNA:Total RNA sample from Nerve - Tibial of a human male participant in the dbGaP study "Genotype-Tissue Expression (GTEx)"	Nerve - Tibial	nerve	No Hematolymphoid
dbGaP	phs000424.v8.p2	SRR1096478		Non-tumor RNA:Total RNA sample from Nerve - Tibial of a human female participant in the dbGaP study "Genotype-Tissue Expression (GTEx)"	Nerve - Tibial	nerve	No Hematolymphoid
dbGaP	phs000424.v8.p2	SRR1096500		Non-tumor RNA:Total RNA sample from Nerve - Tibial of a human male participant in the dbGaP study "Genotype-Tissue Expression (GTEx)"	Nerve - Tibial	nerve	No Hematolymphoid
dbGaP	phs000424.v8.p2	SRR1096806		Non-tumor RNA:Total RNA sample from Nerve - Tibial of a human female participant in the dbGaP study "Genotype-Tissue Expression (GTEx)"	Nerve - Tibial	nerve	No Hematolymphoid
dbGaP	phs000424.v8.p2	SRR1097055		Non-tumor RNA:Total RNA sample from Nerve - Tibial of a human male participant in the dbGaP study "Genotype-Tissue Expression (GTEx)"	Nerve - Tibial	nerve	No Hematolymphoid
dbGaP	phs000424.v8.p2	SRR1098385		Non-tumor RNA:Total RNA sample from Nerve - Tibial of a human male participant in the dbGaP study "Genotype-Tissue Expression (GTEx)"	Nerve - Tibial	nerve	No Hematolymphoid
dbGaP	phs000424.v8.p2	SRR1310455		Non-tumor RNA:Total RNA sample from Nerve - Tibial of a human male participant in the dbGaP study "Genotype-Tissue Expression (GTEx)"	Nerve - Tibial	nerve	No Hematolymphoid
dbGaP	phs000424.v8.p2	SRR1310645		Non-tumor RNA:Total RNA sample from Nerve - Tibial of a human male participant in the dbGaP study "Genotype-Tissue Expression (GTEx)"	Nerve - Tibial	nerve	No Hematolymphoid
dbGaP	phs000424.v8.p2	SRR1311131		Non-tumor RNA:Total RNA sample from Nerve - Tibial of a human male participant in the dbGaP study "Genotype-Tissue Expression (GTEx)"	Nerve - Tibial	nerve	No Hematolymphoid
dbGaP	phs000424.v8.p2	SRR1311308		Non-tumor RNA:Total RNA sample from Nerve - Tibial of a human male participant in the dbGaP study "Genotype-Tissue Expression (GTEx)"	Nerve - Tibial	nerve	No Hematolymphoid
dbGaP	phs000424.v8.p2	SRR1312370		Non-tumor RNA:Total RNA sample from Nerve - Tibial of a human male participant in the dbGaP study "Genotype-Tissue Expression (GTEx)"	Nerve - Tibial	nerve	No Hematolymphoid
dbGaP	phs000424.v8.p2	SRR1312464		Non-tumor RNA:Total RNA sample from Nerve - Tibial of a human male participant in the dbGaP study "Genotype-Tissue Expression (GTEx)"	Nerve - Tibial	nerve	No Hematolymphoid
dbGaP	phs000424.v8.p2	SRR813704		Non-tumor RNA:Total RNA sample from Nerve - Tibial of a human male participant in the dbGaP study "Genotype-Tissue Expression (GTEx)"	Nerve - Tibial	nerve	No Hematolymphoid
dbGaP	phs000424.v8.p2	SRR814052		Non-tumor RNA:Total RNA sample from Nerve - Tibial of a human male participant in the dbGaP study "Genotype-Tissue Expression (GTEx)"	Nerve - Tibial	nerve	No Hematolymphoid
dbGaP	phs000424.v8.p2	SRR814996		Non-tumor RNA:Total RNA sample from Nerve - Tibial of a human female participant in the dbGaP study "Genotype-Tissue Expression (GTEx)"	Nerve - Tibial	nerve	No Hematolymphoid
dbGaP	phs000424.v8.p2	SRR815422		Non-tumor RNA:Total RNA sample from Nerve - Tibial of a human male participant in the dbGaP study "Genotype-Tissue Expression (GTEx)"	Nerve - Tibial	nerve	No Hematolymphoid
dbGaP	phs000424.v8.p2	SRR815685		Non-tumor RNA:Total RNA sample from Nerve - Tibial of a human female participant in the dbGaP study "Genotype-Tissue Expression (GTEx)"	Nerve - Tibial	nerve	No Hematolymphoid
dbGaP	phs000424.v8.p2	SRR817026		Non-tumor RNA:Total RNA sample from Nerve - Tibial of a human male participant in the dbGaP study "Genotype-Tissue Expression (GTEx)"	Nerve - Tibial	nerve	No Hematolymphoid
dbGaP	phs000424.v8.p2	SRR817397		Non-tumor RNA:Total RNA sample from Nerve - Tibial of a human male participant in the dbGaP study "Genotype-Tissue Expression (GTEx)"	Nerve - Tibial	nerve	No Hematolymphoid
dbGaP	phs000424.v8.p2	SRR817539		Non-tumor RNA:Total RNA sample from Nerve - Tibial of a human female participant in the dbGaP study "Genotype-Tissue Expression (GTEx)"	Nerve - Tibial	nerve	No Hematolymphoid
dbGaP	phs000424.v8.p2	SRR817609		Non-tumor RNA:Total RNA sample from Nerve - Tibial of a human female participant in the dbGaP study "Genotype-Tissue Expression (GTEx)"	Nerve - Tibial	nerve	No Hematolymphoid
dbGaP	phs000424.v8.p2	SRR818939		Non-tumor RNA:Total RNA sample from Nerve - Tibial of a human female participant in the dbGaP study "Genotype-Tissue Expression (GTEx)"	Nerve - Tibial	nerve	No Hematolymphoid
dbGaP	phs000424.v8.p2	SRR818961		Non-tumor RNA:Total RNA sample from Nerve - Tibial of a human male participant in the dbGaP study "Genotype-Tissue Expression (GTEx)"	Nerve - Tibial	nerve	No Hematolymphoid
dbGaP	phs000424.v8.p2	SRR820350		Non-tumor RNA:Total RNA sample from Nerve - Tibial of a human male participant in the dbGaP study "Genotype-Tissue Expression (GTEx)"	Nerve - Tibial	nerve	No Hematolymphoid
dbGaP	phs000424.v8.p2	SRR820402		Non-tumor RNA:Total RNA sample from Nerve - Tibial of a human male participant in the dbGaP study "Genotype-Tissue Expression (GTEx)"	Nerve - Tibial	nerve	No Hematolymphoid
dbGaP	phs000424.v8.p2	SRR821096		Non-tumor RNA:Total RNA sample from Nerve - Tibial of a human male participant in the dbGaP study "Genotype-Tissue Expression (GTEx)"	Nerve - Tibial	nerve	No Hematolymphoid
dbGaP	phs000424.v8.p2	SRR821124		Non-tumor RNA:Total RNA sample from Nerve - Tibial of a human male participant in the dbGaP study "Genotype-Tissue Expression (GTEx)"	Nerve - Tibial	nerve	No Hematolymphoid
dbGaP	phs000424.v8.p2	SRR821255		Non-tumor RNA:Total RNA sample from Nerve - Tibial of a human female participant in the dbGaP study "Genotype-Tissue Expression (GTEx)"	Nerve - Tibial	nerve	No Hematolymphoid
dbGaP	phs000424.v8.p2	SRR1071475		Non-tumor RNA:Total RNA sample from Ovary of a human female participant in the dbGaP study "Genotype-Tissue Expression (GTEx)"	Ovary	ovary	No Hematolymphoid
dbGaP	phs000424.v8.p2	SRR1073389		Non-tumor RNA:Total RNA sample from Ovary of a human female participant in the dbGaP study "Genotype-Tissue Expression (GTEx)"	Ovary	ovary	No Hematolymphoid
dbGaP	phs000424.v8.p2	SRR1073878		Non-tumor RNA:Total RNA sample from Ovary of a human female participant in the dbGaP study "Genotype-Tissue Expression (GTEx)"	Ovary	ovary	No Hematolymphoid
dbGaP	phs000424.v8.p2	SRR1075360		Non-tumor RNA:Total RNA sample from Ovary of a human female participant in the dbGaP study "Genotype-Tissue Expression (GTEx)"	Ovary	ovary	No Hematolymphoid
dbGaP	phs000424.v8.p2	SRR1078042		Non-tumor RNA:Total RNA sample from Ovary of a human female participant in the dbGaP study "Genotype-Tissue Expression (GTEx)"	Ovary	ovary	No Hematolymphoid
dbGaP	phs000424.v8.p2	SRR1078636		Non-tumor RNA:Total RNA sample from Ovary of a human female participant in the dbGaP study "Genotype-Tissue Expression (GTEx)"	Ovary	ovary	No Hematolymphoid
dbGaP	phs000424.v8.p2	SRR1078735		Non-tumor RNA:Total RNA sample from Ovary of a human female participant in the dbGaP study "Genotype-Tissue Expression (GTEx)"	Ovary	ovary	No Hematolymphoid
dbGaP	phs000424.v8.p2	SRR1081987		Non-tumor RNA:Total RNA sample from Ovary of a human female participant in the dbGaP study "Genotype-Tissue Expression (GTEx)"	Ovary	ovary	No Hematolymphoid
dbGaP	phs000424.v8.p2	SRR1082352		Non-tumor RNA:Total RNA sample from Ovary of a human female participant in the dbGaP study "Genotype-Tissue Expression (GTEx)"	Ovary	ovary	No Hematolymphoid
dbGaP	phs000424.v8.p2	SRR1082471		Non-tumor RNA:Total RNA sample from Ovary of a human female participant in the dbGaP study "Genotype-Tissue Expression (GTEx)"	Ovary	ovary	No Hematolymphoid
dbGaP	phs000424.v8.p2	SRR1085565		Non-tumor RNA:Total RNA sample from Ovary of a human female participant in the dbGaP study "Genotype-Tissue Expression (GTEx)"	Ovary	ovary	No Hematolymphoid
dbGaP	phs000424.v8.p2	SRR1085736		Non-tumor RNA:Total RNA sample from Ovary of a human female participant in the dbGaP study "Genotype-Tissue Expression (GTEx)"	Ovary	ovary	No Hematolymphoid
dbGaP	phs000424.v8.p2	SRR1086212		Non-tumor RNA:Total RNA sample from Ovary of a human female participant in the dbGaP study "Genotype-Tissue Expression (GTEx)"	Ovary	ovary	No Hematolymphoid
dbGaP	phs000424.v8.p2	SRR1086656		Non-tumor RNA:Total RNA sample from Ovary of a human female participant in the dbGaP study "Genotype-Tissue Expression (GTEx)"	Ovary	ovary	No Hematolymphoid
dbGaP	phs000424.v8.p2	SRR1088856		Non-tumor RNA:Total RNA sample from Ovary of a human female participant in the dbGaP study "Genotype-Tissue Expression (GTEx)"	Ovary	ovary	No Hematolymphoid
dbGaP	phs000424.v8.p2	SRR1089134		Non-tumor RNA:Total RNA sample from Ovary of a human female participant in the dbGaP study "Genotype-Tissue Expression (GTEx)"	Ovary	ovary	No Hematolymphoid
dbGaP	phs000424.v8.p2	SRR1090698		Non-tumor RNA:Total RNA sample from Ovary of a human female participant in the dbGaP study "Genotype-Tissue Expression (GTEx)"	Ovary	ovary	No Hematolymphoid
dbGaP	phs000424.v8.p2	SRR1090928		Non-tumor RNA:Total RNA sample from Ovary of a human female participant in the dbGaP study "Genotype-Tissue Expression (GTEx)"	Ovary	ovary	No Hematolymphoid
dbGaP	phs000424.v8.p2	SRR1091164		Non-tumor RNA:Total RNA sample from Ovary of a human female participant in the dbGaP study "Genotype-Tissue Expression (GTEx)"	Ovary	ovary	No Hematolymphoid
dbGaP	phs000424.v8.p2	SRR1092038		Non-tumor RNA:Total RNA sample from Ovary of a human female participant in the dbGaP study "Genotype-Tissue Expression (GTEx)"	Ovary	ovary	No Hematolymphoid
dbGaP	phs000424.v8.p2	SRR1093601		Non-tumor RNA:Total RNA sample from Ovary of a human female participant in the dbGaP study "Genotype-Tissue Expression (GTEx)"	Ovary	ovary	No Hematolymphoid
dbGaP	phs000424.v8.p2	SRR1093747		Non-tumor RNA:Total RNA sample from Ovary of a human female participant in the dbGaP study "Genotype-Tissue Expression (GTEx)"	Ovary	ovary	No Hematolymphoid
dbGaP	phs000424.v8.p2	SRR1096458		Non-tumor RNA:Total RNA sample from Ovary of a human female participant in the dbGaP study "Genotype-Tissue Expression (GTEx)"	Ovary	ovary	No Hematolymphoid
dbGaP	phs000424.v8.p2	SRR1097124		Non-tumor RNA:Total RNA sample from Ovary of a human female participant in the dbGaP study "Genotype-Tissue Expression (GTEx)"	Ovary	ovary	No Hematolymphoid
dbGaP	phs000424.v8.p2	SRR1097148		Non-tumor RNA:Total RNA sample from Ovary of a human female participant in the dbGaP study "Genotype-Tissue Expression (GTEx)"	Ovary	ovary	No Hematolymphoid
dbGaP	phs000424.v8.p2	SRR1098807		Non-tumor RNA:Total RNA sample from Ovary of a human female participant in the dbGaP study "Genotype-Tissue Expression (GTEx)"	Ovary	ovary	No Hematolymphoid
dbGaP	phs000424.v8.p2	SRR1099310		Non-tumor RNA:Total RNA sample from Ovary of a human female participant in the dbGaP study "Genotype-Tissue Expression (GTEx)"	Ovary	ovary	No Hematolymphoid
dbGaP	phs000424.v8.p2	SRR1099669		Non-tumor RNA:Total RNA sample from Ovary of a human female participant in the dbGaP study "Genotype-Tissue Expression (GTEx)"	Ovary	ovary	No Hematolymphoid
dbGaP	phs000424.v8.p2	SRR1101453		Non-tumor RNA:Total RNA sample from Ovary of a human female participant in the dbGaP study "Genotype-Tissue Expression (GTEx)"	Ovary	ovary	No Hematolymphoid
dbGaP	phs000424.v8.p2	SRR1101859		Non-tumor RNA:Total RNA sample from Ovary of a human female participant in the dbGaP study "Genotype-Tissue Expression (GTEx)"	Ovary	ovary	No Hematolymphoid
dbGaP	phs000424.v8.p2	SRR1102005		Non-tumor RNA:Total RNA sample from Ovary of a human female participant in the dbGaP study "Genotype-Tissue Expression (GTEx)"	Ovary	ovary	No Hematolymphoid
dbGaP	phs000424.v8.p2	SRR1102780		Non-tumor RNA:Total RNA sample from Ovary of a human female participant in the dbGaP study "Genotype-Tissue Expression (GTEx)"	Ovary	ovary	No Hematolymphoid
dbGaP	phs000424.v8.p2	SRR1120276		Non-tumor RNA:Total RNA sample from Ovary of a human female participant in the dbGaP study "Genotype-Tissue Expression (GTEx)"	Ovary	ovary	No Hematolymphoid
dbGaP	phs000424.v8.p2	SRR1312446		Non-tumor RNA:Total RNA sample from Ovary of a human female participant in the dbGaP study "Genotype-Tissue Expression (GTEx)"	Ovary	ovary	No Hematolymphoid
dbGaP	phs000424.v8.p2	SRR1315495		Non-tumor RNA:Total RNA sample from Ovary of a human female participant in the dbGaP study "Genotype-Tissue Expression (GTEx)"	Ovary	ovary	No Hematolymphoid
dbGaP	phs000424.v8.p2	SRR1316513		Non-tumor RNA:Total RNA sample from Ovary of a human female participant in the dbGaP study "Genotype-Tissue Expression (GTEx)"	Ovary	ovary	No Hematolymphoid
dbGaP	phs000424.v8.p2	SRR1319793		Non-tumor RNA:Total RNA sample from Ovary of a human female participant in the dbGaP study "Genotype-Tissue Expression (GTEx)"	Ovary	ovary	No Hematolymphoid
dbGaP	phs000424.v8.p2	SRR1336244		Non-tumor RNA:Total RNA sample from Ovary of a human female participant in the dbGaP study "Genotype-Tissue Expression (GTEx)"	Ovary	ovary	No Hematolymphoid
dbGaP	phs000424.v8.p2	SRR1339699		Non-tumor RNA:Total RNA sample from Ovary of a human female participant in the dbGaP study "Genotype-Tissue Expression (GTEx)"	Ovary	ovary	No Hematolymphoid
dbGaP	phs000424.v8.p2	SRR1340598		Non-tumor RNA:Total RNA sample from Ovary of a human female participant in the dbGaP study "Genotype-Tissue Expression (GTEx)"	Ovary	ovary	No Hematolymphoid
dbGaP	phs000424.v8.p2	SRR1341583		Non-tumor RNA:Total RNA sample from Ovary of a human female participant in the dbGaP study "Genotype-Tissue Expression (GTEx)"	Ovary	ovary	No Hematolymphoid
dbGaP	phs000424.v8.p2	SRR1342849		Non-tumor RNA:Total RNA sample from Ovary of a human female participant in the dbGaP study "Genotype-Tissue Expression (GTEx)"	Ovary	ovary	No Hematolymphoid
dbGaP	phs000424.v8.p2	SRR1347518		Non-tumor RNA:Total RNA sample from Ovary of a human female participant in the dbGaP study "Genotype-Tissue Expression (GTEx)"	Ovary	ovary	No Hematolymphoid
dbGaP	phs000424.v8.p2	SRR1350891		Non-tumor RNA:Total RNA sample from Ovary of a human female participant in the dbGaP study "Genotype-Tissue Expression (GTEx)"	Ovary	ovary	No Hematolymphoid
dbGaP	phs000424.v8.p2	SRR1351641		Non-tumor RNA:Total RNA sample from Ovary of a human female participant in the dbGaP study "Genotype-Tissue Expression (GTEx)"	Ovary	ovary	No Hematolymphoid
dbGaP	phs000424.v8.p2	SRR1353537		Non-tumor RNA:Total RNA sample from Ovary of a human female participant in the dbGaP study "Genotype-Tissue Expression (GTEx)"	Ovary	ovary	No Hematolymphoid
dbGaP	phs000424.v8.p2	SRR814293		Non-tumor RNA:Total RNA sample from Ovary of a human female participant in the dbGaP study "Genotype-Tissue Expression (GTEx)"	Ovary	ovary	No Hematolymphoid
dbGaP	phs000424.v8.p2	SRR814892		Non-tumor RNA:Total RNA sample from Ovary of a human female participant in the dbGaP study "Genotype-Tissue Expression (GTEx)"	Ovary	ovary	No Hematolymphoid
dbGaP	phs000424.v8.p2	SRR816629		Non-tumor RNA:Total RNA sample from Ovary of a human female participant in the dbGaP study "Genotype-Tissue Expression (GTEx)"	Ovary	ovary	No Hematolymphoid
[truncated: 895 more rows]
[truncated: 1 more columns]
