# Supplementary material for: BamQuery: a proteogenomic tool to explore the immunopeptidome and prioritize actionable tumor antigens
Source: Genome Biol. 2023 Aug 15;24:188. doi: 10.1186/s13059-023-03029-1 (PMC10426134; doi:10.1186/s13059-023-03029-1)
Supplement: Supplementary file 4 — Additional file 4: Supplemental Table 3. Enrichment of indicated MAPs in indicated clusters, computed from scRNA-seq data of normal lungs. [file 13059_2023_3029_MOESM4_ESM.xlsx]

## Sheet: Feuille1
Table S3. Enrichment of indicated MAPs in indicated clusters, computed from scRNA-seq data of normal lungs.
gene	p_val	avg_log2FC	pct.1	pct.2	p_val_adj	cluster	Peptide.Type	biotype
AAMQDPEVM	2.03043e-21	1.344	0.026	0.113	3.05783e-18	B cell	HLAligandAtlas	Canonical
AAVLEYLTAE	2.49039e-54	0.917155	0.043	0.232	3.75053e-51	B cell	HLAligandAtlas	Canonical
ADFAKVLEL	1.3931e-32	0.522918	0.066	0.218	2.09801e-29	B cell	HLAligandAtlas	Canonical
ADKQLSFEEF	7.65748e-34	1.66405	0.024	0.124	1.15322e-30	B cell	HLAligandAtlas	Canonical
AEAGGSPEV	5.80541e-157	1.38317	0.992	0.493	8.74295e-154	T cell	ERE_Chong	ERE
AEALPKQSV	8.03018e-40	0.857876	0.07	0.231	1.20935e-36	B cell	HLAligandAtlas	Canonical
AEDYGVIKT	0.00312574	2.15293	0.125	0	1	Fibroblast	HLAligandAtlas	Canonical
AEGTFPGKI	5.78633e-94	0.842912	0.201	0.594	8.71421e-91	B cell	HLAligandAtlas	Canonical
AETLSKQSI	1.29508e-15	0.732714	0.102	0.007	1.95039e-12	Myeloid	HLAligandAtlas	Canonical
AGRPLLLSKGSLM	1.3872e-29	0.496109	0.046	0.176	2.08912e-26	B cell	ncRNA_Chong	ncRNA
AILLPQPLK	4.94802e-75	0.317454	0.736	0.282	7.45172e-72	T cell	ERE_Larouche	ERE
AILVPQPPK	3.22839e-67	1.1048	0.672	0.254	4.86196e-64	T cell	ERE_Larouche	ERE
AIRNDEEL	1.10669e-99	0.657138	0.145	0.528	1.66668e-96	B cell	HLAligandAtlas	Canonical
ALFLTLTTK	1.20005e-140	9.12203	0.375	0.174	1.80728e-137	B cell	HLAligandAtlas	Canonical
ALQEASEAY	1.52869e-29	0.468303	0.555	0.27	2.30221e-26	Cancer	HLAligandAtlas	Canonical
ALQEASEAY	5.60178e-06	0.912631	0.464	0.311	0.00843627	Alveolar	HLAligandAtlas	Canonical
ALQEASEAY	7.91802e-24	0.263932	0.639	0.288	1.19245e-20	Myeloid	HLAligandAtlas	Canonical
ALRDNSTMGY	6.89774e-08	1.01113	0.157	0.047	0.00010388	Myeloid	HLAligandAtlas	Canonical
APINSSFTL	3.35412e-40	1.28908	0.548	0.24	5.05131e-37	T cell	ncRNA_Chong	ncRNA
APKSSSGFSL	0.000211262	0.26783	0.6	0.461	0.318161	Alveolar	ncRNA_Chong	ncRNA
APKSSSGFSL	1.54041e-124	0.452565	0.257	0.689	2.31986e-121	B cell	ncRNA_Chong	ncRNA
AQAFIHNSL	1.63074e-39	2.03071	0.039	0.176	2.45589e-36	B cell	HLAligandAtlas	Canonical
ASFDKAKLK	7.88928e-41	0.965086	0.801	0.342	1.18813e-37	Myeloid	HLAligandAtlas	Canonical
ASLSTFQQM	1.12558e-26	0.554888	0.232	0.066	1.69512e-23	Cancer	HLAligandAtlas	Canonical
ASLSTFQQM	1.49827e-09	6.41208	0.75	0.091	2.25639e-06	Fibroblast	HLAligandAtlas	Canonical
ASLSTFQQMW	1.03123e-09	6.42957	0.75	0.089	1.55303e-06	Fibroblast	HLAligandAtlas	Canonical
ASLSTFQQMW	1.1585e-25	0.470524	0.227	0.064	1.7447e-22	Cancer	HLAligandAtlas	Canonical
ASVSTVLTSKY	8.70496e-54	3.32275	0.157	0.19	1.31097e-50	B cell	HLAligandAtlas	Canonical
ATALEYVYK	1.11798e-17	0.631448	0.5	0.213	1.68367e-14	Myeloid	HLAligandAtlas	Canonical
ATVTPSPVK	1.83559e-23	1.41323	0.157	0.032	2.7644e-20	Cancer	HLAligandAtlas	Canonical
ATYGKPVHH	4.89723e-39	0.843223	0.062	0.206	7.37523e-36	B cell	HLAligandAtlas	Canonical
AVASFPKKQE	1.6922e-109	0.726522	0.199	0.625	2.54846e-106	B cell	HLAligandAtlas	Canonical
AVGLVLPAK	1.17811e-20	1.32809	0.165	0.065	1.77423e-17	T cell	HLAligandAtlas	Canonical
AVMGAYVLLK	0.00060819	0.485619	0.264	0.131	0.915934	Alveolar	HLAligandAtlas	Canonical
AVMGAYVLLK	1.22163e-28	2.0071	0.089	0.186	1.83978e-25	B cell	HLAligandAtlas	Canonical
AVQEFGLAR	2.64509e-30	1.7553	0.032	0.151	3.98351e-27	B cell	HLAligandAtlas	Canonical
AVQEFGLARFK	1.77486e-28	1.91397	0.031	0.142	2.67294e-25	B cell	HLAligandAtlas	Canonical
AVRLLLPGEL	4.88227e-26	1.42468	0.039	0.15	7.3527e-23	B cell	HLAligandAtlas	Canonical
AVSEGTKAVTK	4.23988e-36	0.769429	0.041	0.184	6.38526e-33	B cell	HLAligandAtlas	Canonical
AVTKYTSSK	8.45584e-37	0.815533	0.035	0.177	1.27345e-33	B cell	HLAligandAtlas	Canonical
AVYGGFKSK	0.00312574	0.99203	0.125	0	1	Fibroblast	HLAligandAtlas	Canonical
AYIQEFQEF	0.00312574	1.42618	0.125	0	1	Fibroblast	HLAligandAtlas	Canonical
DAARAIAGV	6.45177e-35	0.59423	0.452	0.219	9.71637e-32	T cell	HLAligandAtlas	Canonical
DESGPSIVH	6.23483e-21	0.559482	0.183	0.057	9.38965e-18	Cancer	HLAligandAtlas	Canonical
DESGPSIVHRK	2.9929e-19	0.783368	0.173	0.057	4.50731e-16	Cancer	HLAligandAtlas	Canonical
DGFLHETL	1.23611e-06	0.696229	0.181	0.068	0.00186158	Myeloid	HLAligandAtlas	Canonical
DGFLHETL	6.15109e-05	0.396946	0.105	0.072	0.0926354	T cell	HLAligandAtlas	Canonical
DGFLHETL	8.07934e-13	0.529791	0.133	0.067	1.21675e-09	Cancer	HLAligandAtlas	Canonical
DINTDGAVNF	1.3649e-22	1.47952	0.218	0.028	2.05554e-19	Myeloid	HLAligandAtlas	Canonical
DIVSIVGAEK	2.55667e-33	0.3392	0.124	0.004	3.85034e-30	Cancer	ncRNA_Chong	ncRNA
DKFLASVSTVL	2.35402e-46	3.66199	0.153	0.166	3.54516e-43	B cell	HLAligandAtlas	Canonical
DRFQPNMTL	1.1506e-08	0.646449	0.146	0.083	1.73281e-05	T cell	HLAligandAtlas	Canonical
DSDGSFFLY	4.78049e-72	9.63315	0.278	0.159	7.19942e-69	B cell	HLAligandAtlas	Canonical
DSDMQTLVY	0.00578113	2.19248	0.125	0	1	Fibroblast	HLAligandAtlas	Canonical
DTVWITMRK	0.00450867	3.1373	0.25	0.034	1	Fibroblast	ncRNA_Chong	ncRNA
DVANKIGII	1.84479e-185	0.636036	0.426	0.925	2.77825e-182	B cell	HLAligandAtlas	Canonical
DVNHFAPDEL	0.000996264	4.98006	0.25	0.082	1	Endothelial	HLAligandAtlas	Canonical
EAFSKQWQGR	0.00470338	0.377031	0.227	0.128	1	Alveolar	ncRNA_Chong	ncRNA
EAGGSLEVR	1.15094e-169	1.49598	0.99	0.442	1.73331e-166	T cell	ERE_Chong	ERE
EAGGSLEVRG	4.53529e-13	1.27148	0.157	0.073	6.83014e-10	T cell	ERE_Chong	ERE
EAGGSPEVR	7.69764e-156	1.34285	0.992	0.486	1.15926e-152	T cell	ERE_Chong	ERE
EELPHIHAF	5.57765e-47	1.74148	0.098	0.307	8.39994e-44	B cell	HLAligandAtlas	Canonical
EEVHDLERKY	4.29083e-53	0.958783	0.09	0.299	6.46199e-50	B cell	HLAligandAtlas	Canonical
EEVQSLPLPL	0.000102381	1.86772	0.255	0.126	0.154186	Alveolar	HLAligandAtlas	Canonical
EEVQSLPLPL	1.32252e-33	0.518226	0.302	0.097	1.99171e-30	Cancer	HLAligandAtlas	Canonical
ETDIEMETRY	3.06688e-16	1.33117	0.055	0.141	4.61872e-13	B cell	ncRNA_Chong	ncRNA
ETILANMVKSR	2.4229e-07	0.40709	0.301	0.193	0.000364888	T cell	ERE_Chong	ERE
ETILANMVKSR	4.7716e-14	0.891641	0.179	0.25	7.18602e-11	B cell	ERE_Chong	ERE
ETPLLTGMLMR	1.80078e-17	0.421467	0.824	0.53	2.71197e-14	Myeloid	ncRNA_Chong	ncRNA
ETPLLTGMLMR	4.08288e-06	0.49967	0.727	0.547	0.00614882	Alveolar	ncRNA_Chong	ncRNA
EVIEKPQA	2.70895e-80	0.952739	0.121	0.443	4.07968e-77	B cell	HLAligandAtlas	Canonical
FASGLIHRV	7.63429e-68	1.32151	0.177	0.49	1.14972e-64	B cell	HLAligandAtlas	Canonical
FGYSNRVVDL	6.39248e-38	0.479031	0.852	0.541	9.62708e-35	Cancer	HLAligandAtlas	Canonical
FIKFDTGNL	2.71246e-27	1.37449	0.864	0.546	4.08496e-24	Alveolar	HLAligandAtlas	Canonical
FISEVWKKR	4.86944e-71	1.22608	0.059	0.306	7.33338e-68	B cell	ncRNA_Chong	ncRNA
FLADPSAFVAA	1.31047e-19	0.936821	0.9	0.641	1.97357e-16	Alveolar	HLAligandAtlas	Canonical
FLADPSAFVAA	1.44685e-148	0.782078	0.432	0.885	2.17895e-145	B cell	HLAligandAtlas	Canonical
FLDESRSTQY	9.60478e-56	1.86322	0.286	0.03	1.44648e-52	Cancer	HLAligandAtlas	Canonical
FLLFPDMEA	1.71863e-82	7.58146	0.384	0.013	2.58825e-79	Myeloid	HLAligandAtlas	Canonical
FLSELTQQL	1.58308e-52	0.844171	0.025	0.182	2.38411e-49	B cell	HLAligandAtlas	Canonical
FNKPFVFL	6.88691e-86	4.79752	0.764	0.053	1.03717e-82	Alveolar	HLAligandAtlas	Canonical
FPEELTQTF	5.94209e-48	0.401587	0.106	0.325	8.94879e-45	B cell	HLAligandAtlas	Canonical
FPEELTQTF	6.51325e-42	0.255504	0.471	0.161	9.80895e-39	Cancer	HLAligandAtlas	Canonical
FPFEKGSVQY	4.66617e-07	0.455647	0.139	0.041	0.000702725	Myeloid	HLAligandAtlas	Canonical
FQTILTEIY	6.37954e-27	1.17343	0.019	0.118	9.60759e-24	B cell	HLAligandAtlas	Canonical
FRLLGNVL	5.12183e-52	4.74766	0.148	0.126	7.71348e-49	B cell	HLAligandAtlas	Canonical
FRVVPQFVVF	6.22592e-10	2.09968	0.455	0.227	9.37623e-07	Alveolar	HLAligandAtlas	Canonical
FRYVAQAGL	8.25317e-25	1.71601	0.254	0.107	1.24293e-21	T cell	Intron_Smart	Intron
FVFLLETGF	3.35276e-147	1.57711	0.936	0.342	5.04926e-144	T cell	ERE_Larouche	ERE
FVQMMTAK	1.06678e-21	0.632034	0.565	0.239	1.60657e-18	Myeloid	HLAligandAtlas	Canonical
FVQMMTAK	1.12286e-24	0.849071	0.449	0.224	1.69102e-21	T cell	HLAligandAtlas	Canonical
FVQMMTAK	1.35353e-21	0.539108	0.454	0.229	2.03842e-18	Cancer	HLAligandAtlas	Canonical
FVRHILSG	3.25715e-05	2.66767	0.75	0.179	0.0490527	Fibroblast	HLAligandAtlas	Canonical
FVRHILSG	1.27935e-105	0.342863	0.03	0.341	1.9267e-102	B cell	HLAligandAtlas	Canonical
FVRHILSG	3.47626e-98	1.11092	0.583	0.101	5.23525e-95	Cancer	HLAligandAtlas	Canonical
GEYLFERL	1.2606e-52	0.877507	0.986	0.815	1.89846e-49	Cancer	HLAligandAtlas	Canonical
GEYLFERL	4.66363e-31	1.55048	0.995	0.83	7.02342e-28	Myeloid	HLAligandAtlas	Canonical
GILLPQPPK	1.28755e-71	1.65913	0.645	0.236	1.93904e-68	T cell	ERE_Larouche	ERE
GLFFMKQSV	2.53228e-08	0.64343	0.204	0.072	3.81362e-05	Myeloid	ncRNA_Chong	ncRNA
GLFFMKQSV	3.5374e-20	0.340299	0.187	0.063	5.32732e-17	Cancer	ncRNA_Chong	ncRNA
GQFGVGFYSAY	1.05519e-31	0.344612	0.555	0.281	1.58912e-28	T cell	HLAligandAtlas	Canonical
GQFGVGFYSAY	7.66918e-15	0.570485	0.492	0.301	1.15498e-11	Cancer	HLAligandAtlas	Canonical
GQFSGFPFEK	4.35477e-06	0.591822	0.12	0.036	0.00655828	Myeloid	HLAligandAtlas	Canonical
GQHGETRLY	2.13844e-13	0.28793	0.477	0.262	3.22049e-10	Myeloid	ERE_Larouche	ERE
GQHGETRLY	3.97459e-51	1.23112	0.559	0.215	5.98573e-48	T cell	ERE_Larouche	ERE
GQNPTEAEL	1.10328e-07	0.416894	0.153	0.11	0.000166154	T cell	HLAligandAtlas	Canonical
GQRKPATSY	1.34312e-195	0.321532	0.485	0.973	2.02274e-192	B cell	HLAligandAtlas	Canonical
GTMEWIMIK	1.72098e-35	1.11133	0.008	0.109	2.59179e-32	B cell	HLAligandAtlas	Canonical
GTYAPAEVPK	1.97848e-44	1.99118	0.014	0.122	2.97959e-41	B cell	HLAligandAtlas	Canonical
GYSNRVVDL	7.27993e-38	0.475025	0.855	0.544	1.09636e-34	Cancer	HLAligandAtlas	Canonical
HLKEDQTEY	9.34597e-113	0.276218	0.289	0.724	1.4075e-109	B cell	HLAligandAtlas	Canonical
HTFYNELRV	3.81543e-25	3.55008	0.062	0.13	5.74604e-22	B cell	HLAligandAtlas	Canonical
IEAKFYEEV	1.18502e-50	1.18021	0.093	0.302	1.78464e-47	B cell	HLAligandAtlas	Canonical
IEQYYSTQI	1.61682e-50	0.277874	0.29	0.043	2.43494e-47	Cancer	HLAligandAtlas	Canonical
IEQYYSTQI	1.58616e-38	0.590311	0.021	0.15	2.38876e-35	B cell	HLAligandAtlas	Canonical
IETFYNTSI	4.21101e-90	1.07733	0.158	0.522	6.34178e-87	B cell	HLAligandAtlas	Canonical
IGKVVQVY	1.88494e-11	0.461087	0.936	0.713	2.83872e-08	Alveolar	HLAligandAtlas	Canonical
IGKVVQVY	1.47167e-57	0.482904	0.981	0.671	2.21633e-54	Cancer	HLAligandAtlas	Canonical
IGKVVQVY	1.75769e-198	0.276202	0.486	0.973	2.64708e-195	B cell	HLAligandAtlas	Canonical
IKFDTGNL	5.10429e-28	1.35489	0.891	0.562	7.68707e-25	Alveolar	HLAligandAtlas	Canonical
ILANTVKPHLY	2.34584e-163	1.32481	0.988	0.407	3.53283e-160	T cell	ERE_Chong	ERE
ILLPQTPKV	1.8343e-09	1.18451	0.113	0.071	2.76246e-06	T cell	ERE_Larouche	ERE
ILPKVIYRF	0.00138618	0.331823	0.122	0.088	1	T cell	ERE_Larouche	ERE
ILPKVIYRF	1.09333e-16	0.341135	0.058	0.134	1.64656e-13	B cell	ERE_Larouche	ERE
ILSGVVTKM	1.69725e-10	0.55973	0.818	0.558	2.55606e-07	Alveolar	HLAligandAtlas	Canonical
IMLEALERV	0.00199284	0.437463	0.409	0.26	1	Alveolar	HLAligandAtlas	Canonical
IMLEALERV	1.2034e-89	0.915663	0.102	0.439	1.81232e-86	B cell	HLAligandAtlas	Canonical
ISKALVAY	5.52353e-189	0.603585	0.435	0.93	8.31844e-186	B cell	HLAligandAtlas	Canonical
ISLKQAPLVH	4.19148e-13	0.293832	0.301	0.104	6.31237e-10	Myeloid	HLAligandAtlas	Canonical
ISLKQAPLVH	5.95587e-06	2.85586	0.255	0.115	0.00896954	Alveolar	HLAligandAtlas	Canonical
IVFGEVDR	4.355e-40	1.15726	0.035	0.187	6.55863e-37	B cell	HLAligandAtlas	Canonical
IVIQNPTE	1.84737e-44	1.14505	0.279	0.044	2.78214e-41	Cancer	HLAligandAtlas	Canonical
IYNEALKG	4.63665e-88	0.26391	0.568	0.906	6.9828e-85	B cell	HLAligandAtlas	Canonical
IYNEALKG	5.05289e-114	1.61822	0.97	0.686	7.60965e-111	Cancer	HLAligandAtlas	Canonical
KEAEGAPQV	0.00312574	1.40046	0.125	0	1	Fibroblast	HLAligandAtlas	Canonical
KEFEGKTLV	2.56993e-40	1.03963	0.068	0.248	3.87031e-37	B cell	HLAligandAtlas	Canonical
KEFPGFLEN	2.15071e-71	0.344444	0.333	0.031	3.23897e-68	Cancer	HLAligandAtlas	Canonical
KEFPGFLEN	3.16315e-49	0.354283	0.014	0.153	4.76371e-46	B cell	HLAligandAtlas	Canonical
KEIDTSTKV	0.00312574	2.49761	0.125	0	1	Fibroblast	HLAligandAtlas	Canonical
KESTLHLVL	2.93158e-79	0.526093	1	0.715	4.41496e-76	T cell	HLAligandAtlas	Canonical
KEVEQFTQV	1.95241e-44	0.276025	0.445	0.142	2.94033e-41	Cancer	HLAligandAtlas	Canonical
KFIDTTSKF	5.95665e-25	1.15941	0.973	0.7	8.97071e-22	Alveolar	HLAligandAtlas	Canonical
KFIDTTSKF	1.2336e-160	0.493587	0.494	0.942	1.8578e-157	B cell	HLAligandAtlas	Canonical
KILDVNLRI	0.00578113	3.36475	0.125	0	1	Fibroblast	Intron_Ehx	Intron
KIYEGQVEV	1.71873e-37	2.26024	0.082	0.245	2.5884e-34	B cell	HLAligandAtlas	Canonical
KLDPFLTPY	2.83391e-11	1.10786	0.179	0.085	4.26786e-08	T cell	ERE_Larouche	ERE
KLIEELETL	1.22782e-11	0.586932	0.13	0.02	1.84909e-08	Myeloid	HLAligandAtlas	Canonical
KNLQTVNVDEN	3.19156e-09	0.292701	0.855	0.612	4.80648e-06	Alveolar	HLAligandAtlas	Canonical
KNLQTVNVDEN	3.71013e-191	1.10066	0.374	0.885	5.58745e-188	B cell	HLAligandAtlas	Canonical
KTYGEIFEK	3.27812e-21	0.256384	0.443	0.213	4.93685e-18	Cancer	HLAligandAtlas	Canonical
KTYGEIFEK	6.08054e-05	1.30056	0.382	0.245	0.0915729	Alveolar	HLAligandAtlas	Canonical
KVVDSLYNK	3.59001e-23	0.939334	0.024	0.111	5.40655e-20	B cell	HLAligandAtlas	Canonical
LASVSTVLTSK	5.56887e-50	3.50168	0.158	0.182	8.38672e-47	B cell	HLAligandAtlas	Canonical
LAVASFPKKQE	1.05701e-107	0.771658	0.197	0.619	1.59185e-104	B cell	HLAligandAtlas	Canonical
LDFGSLSNL	7.48477e-161	0.554635	0.484	0.938	1.12721e-157	B cell	HLAligandAtlas	Canonical
LDFGSLSNL	3.83954e-10	0.427482	0.9	0.696	5.78235e-07	Alveolar	HLAligandAtlas	Canonical
LEARRQRL	0.00185452	0.459659	0.102	0.042	1	Myeloid	ERE_Larouche	ERE
LEEVQSLPLPL	0.000189663	1.83149	0.245	0.125	0.285633	Alveolar	HLAligandAtlas	Canonical
LEEVQSLPLPL	5.36679e-34	0.557923	0.302	0.096	8.08238e-31	Cancer	HLAligandAtlas	Canonical
LIVIQNPTE	3.04082e-44	1.08146	0.265	0.039	4.57947e-41	Cancer	HLAligandAtlas	Canonical
LPRPPNVLGL	2.75776e-17	1.3668	0.225	0.114	4.15318e-14	T cell	ERE_Larouche	ERE
LPRPPNVLGL	2.11662e-09	0.559158	0.287	0.121	3.18762e-06	Myeloid	ERE_Larouche	ERE
LQNEPLPERL	1.46277e-44	1.02593	0.225	0.026	2.20293e-41	Cancer	HLAligandAtlas	Canonical
LRVAPEEHPV	6.37927e-28	3.18853	0.057	0.121	9.60718e-25	B cell	HLAligandAtlas	Canonical
LRVAPEEHPVL	1.17416e-26	3.09798	0.055	0.118	1.76828e-23	B cell	HLAligandAtlas	Canonical
LSDLGKLSY	0.00312574	0.724248	0.125	0	1	Fibroblast	HLAligandAtlas	Canonical
LSDSGVTQRY	1.33586e-05	0.510276	0.125	0.041	0.020118	Myeloid	HLAligandAtlas	Canonical
LVGLFEDTNL	1.06681e-05	0.889766	0.464	0.309	0.0160661	Alveolar	HLAligandAtlas	Canonical
LVVRHQLLKT	8.23693e-16	1.42137	0.764	0.488	1.24048e-12	Alveolar	HLAligandAtlas	Canonical
MAHMASKE	9.43624e-41	0.397653	0.878	0.557	1.4211e-37	Cancer	HLAligandAtlas	Canonical
MAMAPSQQR	4.37124e-33	0.560143	0.018	0.132	6.58309e-30	B cell	ncRNA_Chong	ncRNA
MIRLPQPPK	5.27967e-66	1.62036	0.548	0.19	7.95118e-63	T cell	ERE_Larouche	ERE
MQKEITAL	1.64711e-06	3.50307	0.75	0.069	0.00248055	Fibroblast	HLAligandAtlas	Canonical
MRYVASYL	4.86184e-29	0.399673	0.111	0.259	7.32193e-26	B cell	HLAligandAtlas	Canonical
MRYVASYLL	3.65622e-28	0.405855	0.11	0.255	5.50626e-25	B cell	HLAligandAtlas	Canonical
MTVEPNPFQR	4.49234e-41	0.296339	0.03	0.178	6.76546e-38	B cell	ncRNA_Chong	ncRNA
NAAERRGPL	2.46948e-34	2.20401	0.356	0.058	3.71904e-31	Myeloid	HLAligandAtlas	Canonical
NALAHKYH	3.41642e-65	4.57788	0.216	0.233	5.14513e-62	B cell	HLAligandAtlas	Canonical
NVIRDAVTY	3.63529e-33	0.59112	0.067	0.227	5.47474e-30	B cell	HLAligandAtlas	Canonical
NYIEFTRIL	1.0103e-41	0.273487	0.571	0.284	1.52151e-38	T cell	HLAligandAtlas	Canonical
PENFRLLGNVL	1.77024e-43	4.50628	0.121	0.087	2.66598e-40	B cell	HLAligandAtlas	Canonical
PKFEVIEKPQA	3.54877e-75	0.950089	0.117	0.426	5.34445e-72	B cell	HLAligandAtlas	Canonical
PRIASNAGSIA	6.76786e-135	1.49391	0.272	0.733	1.01924e-131	B cell	HLAligandAtlas	Canonical
PRIASNAGSIA	6.78553e-11	0.268904	0.727	0.486	1.0219e-07	Alveolar	HLAligandAtlas	Canonical
PRKIEEIKDF	2.16779e-160	1.98725	0.316	0.81	3.26469e-157	B cell	HLAligandAtlas	Canonical
QENTQTPTV	1.67217e-15	0.916017	0.791	0.523	2.51829e-12	Alveolar	HLAligandAtlas	Canonical
QENTQTPTV	2.81805e-145	0.473537	0.295	0.787	4.24398e-142	B cell	HLAligandAtlas	Canonical
QEVNFQEYV	1.79744e-99	0.276535	0.538	0.904	2.70694e-96	B cell	HLAligandAtlas	Canonical
QEVNFQEYV	7.7365e-118	1.60065	0.974	0.664	1.16512e-114	Cancer	HLAligandAtlas	Canonical
QEYPDLIHI	2.03966e-14	0.463699	0.044	0.114	3.07173e-11	B cell	HLAligandAtlas	Canonical
QEYPDLIHI	5.88592e-06	0.377821	0.122	0.068	0.0088642	T cell	HLAligandAtlas	Canonical
QIFNGTFVK	5.57474e-23	1.75422	0.019	0.106	8.39556e-20	B cell	HLAligandAtlas	Canonical
QPLQKHAKL	3.9995e-28	1.42544	0.328	0.135	6.02325e-25	T cell	ERE_Larouche	ERE
QTELSQLLK	5.3854e-09	0.386836	0.664	0.451	8.11042e-06	Alveolar	ncRNA_Chong	ncRNA
QTELSQLLK	2.3122e-114	0.785476	0.248	0.684	3.48217e-111	B cell	ncRNA_Chong	ncRNA
QVQAAQFAK	2.94907e-20	0.576727	0.449	0.159	4.4413e-17	Myeloid	HLAligandAtlas	Canonical
RARLLTPVI	1.53096e-16	1.23586	0.188	0.082	2.30563e-13	T cell	ERE_Larouche	ERE
RDALKTEF	1.08176e-150	0.903564	0.315	0.817	1.62913e-147	B cell	HLAligandAtlas	Canonical
RDTYVSSF	3.68473e-27	0.894076	0.148	0.021	5.54921e-24	Cancer	HLAligandAtlas	Canonical
REAEFTKSI	2.09733e-28	2.32671	0.08	0.204	3.15858e-25	B cell	HLAligandAtlas	Canonical
REYQDLLNV	6.79369e-58	2.17572	0.583	0.107	1.02313e-54	Myeloid	HLAligandAtlas	Canonical
REYQDLLNV	0.00790312	1.25602	0.625	0.145	1	Fibroblast	HLAligandAtlas	Canonical
RLYVDTIKVSK	1.18684e-52	0.53326	0.948	0.623	1.78738e-49	Cancer	ncRNA_Chong	ncRNA
RLYVDTIKVSK	8.93905e-11	0.665719	0.909	0.667	1.34622e-07	Alveolar	ncRNA_Chong	ncRNA
RPRDPPASA	1.03838e-54	1.29673	0.573	0.221	1.56381e-51	T cell	ERE_Larouche	ERE
RQVPEHLGP	0.000276971	2.91318	1	0.453	0.417118	Endothelial	ncRNA_Chong	ncRNA
RQVPEHLGP	1.87336e-07	2.95722	1	0.453	0.000282129	Fibroblast	ncRNA_Chong	ncRNA
RQVPEHLGP	1.71469e-40	2.18219	0.836	0.437	2.58232e-37	Alveolar	ncRNA_Chong	ncRNA
RSVTQTGVQW	1.5634e-06	0.946462	0.103	0.063	0.00235448	T cell	ERE_Larouche	ERE
RTLSDYNIQK	6.84778e-87	0.744754	0.994	0.669	1.03128e-83	T cell	HLAligandAtlas	Canonical
RTLSDYNIQK	2.28301e-07	0.258238	0.909	0.722	0.000343821	Alveolar	HLAligandAtlas	Canonical
RVAPEEHPV	5.9448e-29	3.17584	0.058	0.124	8.95286e-26	B cell	HLAligandAtlas	Canonical
RVAPEEHPVL	1.14677e-27	3.08575	0.057	0.122	1.72703e-24	B cell	HLAligandAtlas	Canonical
RVAPEEHPVLL	8.18106e-26	3.01735	0.055	0.115	1.23207e-22	B cell	HLAligandAtlas	Canonical
RVFDKDGNGY	1.49043e-20	0.426013	0.471	0.249	2.24459e-17	Cancer	HLAligandAtlas	Canonical
RVFDKDGNGY	5.09756e-27	0.439773	0.482	0.24	7.67693e-24	T cell	HLAligandAtlas	Canonical
RVSHLTSSV	1.74567e-55	1.89401	0.143	0.407	2.62898e-52	B cell	ncRNA_Chong	ncRNA
SDYPPLGRF	2.80618e-12	1.35826	0.427	0.238	4.2261e-09	Alveolar	HLAligandAtlas	Canonical
SDYPPLGRF	1.58499e-60	0.284262	0.118	0.382	2.38699e-57	B cell	HLAligandAtlas	Canonical
SEALEAARI	2.6685e-12	1.32814	0.138	0.061	4.01876e-09	T cell	HLAligandAtlas	Canonical
SEISQVFEI	3.5704e-53	0.493177	0.281	0.036	5.37702e-50	Cancer	HLAligandAtlas	Canonical
SESLFVSNHAY	9.28284e-48	0.576094	0.689	0.319	1.398e-44	Cancer	HLAligandAtlas	Canonical
SESLFVSNHAY	1.70838e-103	0.520623	0.183	0.589	2.57282e-100	B cell	HLAligandAtlas	Canonical
SETDMVRQI	0.00578113	1.2813	0.125	0	1	Fibroblast	HLAligandAtlas	Canonical
SFDKAKLK	5.67132e-41	1.00042	0.81	0.351	8.54101e-38	Myeloid	HLAligandAtlas	Canonical
SGFLLFPDMEA	2.66191e-82	7.51216	0.375	0.012	4.00883e-79	Myeloid	HLAligandAtlas	Canonical
SILETVTAV	4.14012e-37	1.77319	0.117	0.001	6.23502e-34	Cancer	HLAligandAtlas	Canonical
SLDALITHV	1.59245e-05	2.52925	0.25	0	0.0239823	Fibroblast	HLAligandAtlas	Canonical
SLDKFLASV	3.19988e-47	3.67091	0.156	0.176	4.81901e-44	B cell	HLAligandAtlas	Canonical
SLDQPTQTV	1.01051e-05	0.90872	0.185	0.078	0.0152183	Myeloid	HLAligandAtlas	Canonical
SLFDLNFQA	1.14203e-58	1.57219	0.036	0.217	1.7199e-55	B cell	HLAligandAtlas	Canonical
SLFDLNFQA	5.32249e-170	0.511794	0.59	0.031	8.01567e-167	Cancer	HLAligandAtlas	Canonical
SLFVSNHAY	1.89257e-46	0.478201	0.696	0.329	2.85021e-43	Cancer	HLAligandAtlas	Canonical
SLFVSNHAY	6.1346e-100	0.660414	0.195	0.595	9.23871e-97	B cell	HLAligandAtlas	Canonical
SPLTKSISL	1.47042e-17	1.22639	0.19	0.031	2.21445e-14	Myeloid	HLAligandAtlas	Canonical
SPLTKSISL	8.82946e-14	1.45773	0.103	0.03	1.32972e-10	T cell	HLAligandAtlas	Canonical
SQNPRFYHK	4.13357e-24	0.505184	0.178	0.047	6.22515e-21	Cancer	HLAligandAtlas	Canonical
SRISLPLPNF	2.94591e-28	0.711077	0.375	0.14	4.43653e-25	T cell	HLAligandAtlas	Canonical
SRISLPLPNF	5.58464e-61	2.94141	0.644	0.142	8.41046e-58	Myeloid	HLAligandAtlas	Canonical
SSASQLPSK	1.41722e-15	4.29117	0.236	0.028	2.13434e-12	Alveolar	ERE_Laumont	ERE
SSASQLPSK	9.10154e-25	0.649523	0.138	0.017	1.37069e-21	Cancer	ERE_Laumont	ERE
SSLNLRETNL	3.12486e-64	2.42381	0.653	0.14	4.70604e-61	Myeloid	HLAligandAtlas	Canonical
SSLNLRETNLD	5.09996e-64	2.38627	0.648	0.139	7.68053e-61	Myeloid	HLAligandAtlas	Canonical
SSNSYAIKK	9.35508e-184	0.635078	0.397	0.895	1.40887e-180	B cell	HLAligandAtlas	Canonical
SSSFIILSK	1.30177e-07	1.12654	0.445	0.252	0.000196047	Alveolar	ncRNA_Chong	ncRNA
SSSFIILSK	2.11356e-94	0.627726	0.093	0.437	3.18303e-91	B cell	ncRNA_Chong	ncRNA
STDKFKTDFY	8.9337e-45	1.26588	0.029	0.18	1.34542e-41	B cell	HLAligandAtlas	Canonical
STFQQMWISK	1.60012e-10	6.61485	0.75	0.09	2.40978e-07	Fibroblast	HLAligandAtlas	Canonical
STFQQMWISK	5.96597e-24	0.344533	0.222	0.066	8.98475e-21	Cancer	HLAligandAtlas	Canonical
STNPFRPQK	2.02021e-12	1.90899	0.464	0.234	3.04244e-09	Alveolar	HLAligandAtlas	Canonical
STVLTSKY	1.62506e-59	3.13158	0.168	0.222	2.44734e-56	B cell	HLAligandAtlas	Canonical
SVASISLTK	3.35846e-48	0.566162	0.046	0.218	5.05784e-45	B cell	ncRNA_Chong	ncRNA
SVLNLVIVK	2.72505e-48	0.570986	0.165	0.4	4.10392e-45	B cell	HLAligandAtlas	Canonical
SVSTVLTSKY	3.71528e-58	3.34883	0.159	0.202	5.59521e-55	B cell	HLAligandAtlas	Canonical
SVSTVLTSKYR	1.16793e-57	3.29679	0.153	0.198	1.7589e-54	B cell	HLAligandAtlas	Canonical
TATSASGFK	0.00671236	2.81007	0.25	0.152	1	Fibroblast	ncRNA_Chong	ncRNA
TATSASGFK	1.01316e-27	0.698429	0.081	0.228	1.52582e-24	B cell	ncRNA_Chong	ncRNA
TATSASGFK	1.75253e-20	0.465106	0.274	0.124	2.63931e-17	T cell	ncRNA_Chong	ncRNA
TEFTPTEKDE	4.27874e-18	1.93264	0.083	0.184	6.44378e-15	B cell	HLAligandAtlas	Canonical
TEIEGSKLV	3.46024e-21	2.35863	0.031	0.124	5.21112e-18	B cell	HLAligandAtlas	Canonical
TGGKILGFFF	1.37462e-09	0.458829	0.845	0.584	2.07018e-06	Alveolar	HLAligandAtlas	Canonical
TGGKILGFFF	3.32907e-156	0.572617	0.361	0.842	5.01358e-153	B cell	HLAligandAtlas	Canonical
TILLPQPPK	1.56457e-143	1.07256	0.951	0.354	2.35624e-140	T cell	ERE_Larouche	ERE
TIQSGEQPYK	4.44024e-37	0.52992	0.012	0.117	6.687e-34	B cell	HLAligandAtlas	Canonical
TLWVDPYEV	1.53486e-121	2.55461	0.656	0.15	2.31149e-118	T cell	HLAligandAtlas	Canonical
TNNLRPKKKVK	1.94936e-06	0.838413	0.809	0.6	0.00293573	Alveolar	HLAligandAtlas	Canonical
TNNLRPKKKVK	8.84718e-73	0.286442	0.934	0.534	1.33239e-69	T cell	HLAligandAtlas	Canonical
TQKSLSLSPG	1.19011e-106	8.71653	0.369	0.362	1.79231e-103	B cell	HLAligandAtlas	Canonical
TTIEAIHGL	5.36647e-34	0.292112	0.019	0.138	8.08191e-31	B cell	HLAligandAtlas	Canonical
TVLTSKYR	4.43953e-59	3.06751	0.165	0.226	6.68594e-56	B cell	HLAligandAtlas	Canonical
TYGEIFEKF	3.83899e-05	1.32137	0.382	0.244	0.0578151	Alveolar	HLAligandAtlas	Canonical
VAPEEHPVL	1.46411e-27	3.07497	0.058	0.123	2.20495e-24	B cell	HLAligandAtlas	Canonical
VEKIDFDSV	4.42892e-24	0.427311	0.429	0.234	6.66995e-21	T cell	HLAligandAtlas	Canonical
VEKIDFDSV	4.19548e-26	0.267719	0.417	0.242	6.31839e-23	Cancer	HLAligandAtlas	Canonical
VFDEAIRAV	1.38872e-30	0.340558	0.18	0.026	2.09141e-27	Cancer	HLAligandAtlas	Canonical
VFDEAIRAV	1.98129e-12	0.775908	0.181	0.04	2.98382e-09	Myeloid	HLAligandAtlas	Canonical
VFDEAIRAV	0.00356479	4.99423	0.25	0.051	1	Endothelial	HLAligandAtlas	Canonical
VGLFEDTNL	1.11595e-05	0.917378	0.464	0.311	0.0168062	Alveolar	HLAligandAtlas	Canonical
VLIDVGTGY	1.95552e-17	0.29374	0.534	0.327	2.94501e-14	T cell	HLAligandAtlas	Canonical
VLIDVGTGY	0.00266605	0.703863	0.482	0.361	1	Alveolar	HLAligandAtlas	Canonical
VLLERLENT	4.09301e-06	0.491889	0.101	0.095	0.00616407	T cell	ncRNA_Chong	ncRNA
VLLESEQF	0.00123737	1.0106	0.182	0.094	1	Alveolar	HLAligandAtlas	Canonical
VLLESEQF	1.47874e-44	0.599747	0.025	0.174	2.22698e-41	B cell	HLAligandAtlas	Canonical
VLLESEQFL	0.00105199	1.47981	0.164	0.083	1	Alveolar	HLAligandAtlas	Canonical
VNLPINGNGKQ	3.50601e-94	1.05576	0.172	0.553	5.28005e-91	B cell	HLAligandAtlas	Canonical
VNLPINGNGKQ	5.83925e-26	0.958183	0.782	0.339	8.79391e-23	Alveolar	HLAligandAtlas	Canonical
VRLLLPGEL	5.26693e-27	1.31163	0.039	0.153	7.932e-24	B cell	HLAligandAtlas	Canonical
VSTVLTSKY	2.84484e-57	3.13844	0.168	0.213	4.28434e-54	B cell	HLAligandAtlas	Canonical
VTYVPVTTF	1.30708e-196	0.634327	0.421	0.929	1.96847e-193	B cell	HLAligandAtlas	Canonical
VTYVPVTTF	5.33148e-10	0.489536	0.891	0.658	8.0292e-07	Alveolar	HLAligandAtlas	Canonical
VTYVPVTTFK	9.57582e-10	0.46539	0.882	0.655	1.44212e-06	Alveolar	HLAligandAtlas	Canonical
VTYVPVTTFK	1.07655e-199	0.656373	0.415	0.928	1.62129e-196	B cell	HLAligandAtlas	Canonical
VVIQENGSL	2.57217e-116	0.525874	0.248	0.662	3.87369e-113	B cell	HLAligandAtlas	Canonical
VVIQENGSL	1.2692e-07	0.514027	0.627	0.442	0.000191141	Alveolar	HLAligandAtlas	Canonical
VVLLPQPPK	2.14727e-17	1.28834	0.247	0.121	3.23379e-14	T cell	ERE_Larouche	ERE
VVRHQLLKT	1.20153e-15	1.43136	0.764	0.489	1.80951e-12	Alveolar	HLAligandAtlas	Canonical
WSVDPLDR	3.50762e-51	0.86103	0.013	0.159	5.28247e-48	B cell	HLAligandAtlas	Canonical
WSVDPLDR	0.00436256	4.76154	0.5	0.083	1	Endothelial	HLAligandAtlas	Canonical
WVDPYEVSY	1.0137e-129	2.56756	0.685	0.16	1.52663e-126	T cell	HLAligandAtlas	Canonical
YDEIKKYT	2.51374e-21	2.37786	0.491	0.172	3.7857e-18	Alveolar	HLAligandAtlas	Canonical
YEALLNIKV	3.48099e-64	1.79746	0.049	0.251	5.24238e-61	B cell	HLAligandAtlas	Canonical
YEIEETETV	5.32067e-11	5.0114	0.625	0.002	8.01293e-08	Fibroblast	HLAligandAtlas	Canonical
YEYKFGFEL	1.92877e-117	1.90325	0.746	0.216	2.90472e-114	T cell	HLAligandAtlas	Canonical
YIADKKDVYE	0.000591626	1.00507	0.273	0.159	0.890988	Alveolar	HLAligandAtlas	Canonical
YIADKKDVYE	3.65487e-39	0.857936	0.386	0.119	5.50424e-36	Cancer	HLAligandAtlas	Canonical
YLGEFSITY	2.5513e-202	0.663036	0.487	0.976	3.84226e-199	B cell	HLAligandAtlas	Canonical
YLRKIKARKGK	5.72695e-147	1.36781	0.379	0.834	8.62478e-144	B cell	HLAligandAtlas	Canonical
YLVGLFEDTNL	7.74524e-06	0.917044	0.464	0.307	0.0116643	Alveolar	HLAligandAtlas	Canonical
YQFTGIKKY	2.26782e-81	0.98225	0.08	0.38	3.41534e-78	B cell	HLAligandAtlas	Canonical
YQKVVAGVA	1.19278e-60	4.46716	0.228	0.218	1.79633e-57	B cell	HLAligandAtlas	Canonical
YQKVVAGVAN	3.84412e-59	4.46807	0.219	0.214	5.78924e-56	B cell	HLAligandAtlas	Canonical
YQKVVAGVANA	3.77326e-59	4.51309	0.213	0.207	5.68253e-56	B cell	HLAligandAtlas	Canonical
YSDLNTQRPY	6.52445e-183	3.99512	0.931	0.077	9.82582e-180	Myeloid	HLAligandAtlas	Canonical
YSDRSSGGSY	2.9947e-12	0.666399	0.043	0.11	4.51002e-09	B cell	HLAligandAtlas	Canonical
YSEKIVDMY	0.00312574	2.15293	0.125	0	1	Fibroblast	HLAligandAtlas	Canonical
YSISQERF	9.84864e-30	1.58042	0.143	0.013	1.48321e-26	Cancer	HLAligandAtlas	Canonical
YVSKGLENID	0.000572103	2.94783	0.75	0.268	0.861587	Endothelial	HLAligandAtlas	Canonical
YVSKGLENID	1.11857e-05	0.424726	0.455	0.261	0.0168457	Alveolar	HLAligandAtlas	Canonical
YVSKGLENID	3.71644e-78	0.706049	0.114	0.433	5.59696e-75	B cell	HLAligandAtlas	Canonical
YYFEGIKQTF	3.52996e-34	0.292355	0.03	0.156	5.31612e-31	B cell	HLAligandAtlas	Canonical
