# Supplementary material for: BamQuery: a proteogenomic tool to explore the immunopeptidome and prioritize actionable tumor antigens
Source: Genome Biol. 2023 Aug 15;24:188. doi: 10.1186/s13059-023-03029-1 (PMC10426134; doi:10.1186/s13059-023-03029-1)
Supplement: Supplementary file 5 — Additional file 5: Supplemental Table 4. Enrichment of indicated MAPs in indicated clusters, computed from scRNA-seq data of malignant lungs. [file 13059_2023_3029_MOESM5_ESM.xlsx]

## Sheet: Feuille1
Table S4. Enrichment of indicated MAPs in indicated clusters, computed from scRNA-seq data of malignant lungs.
gene	p_val	avg_log2FC	pct.1	pct.2	p_val_adj	cluster	biotype
AAMQDPEVM	3.52992e-11	0.284739	0.105	0.036	5.10427e-08	Alveolar	Canonical
ADKQLSFEEF	2.54239e-60	0.921466	0.393	0.089	3.67629e-57	Monocyte	Canonical
ADKQLSFEEF	2.34529e-18	3.84759	0.006	0.121	3.39129e-15	T_CD4	Canonical
ADKQLSFEEF	1.10848e-10	0.296801	0.006	0.114	1.60286e-07	T_CD8	Canonical
ADKQLSFEEF	3.01729e-05	1.64404	0.025	0.112	0.04363	Treg	Canonical
AEAGGSPEV	5.25002e-25	1.1954	0.536	0.784	7.59153e-22	Mast_cells	ERE
AEAGGSPEV	1.08387e-58	0.456634	0.873	0.753	1.56728e-55	NK_cells	ERE
AEAGGSPEV	6.39085e-19	0.460501	0.869	0.767	9.24116e-16	Vessel	ERE
AEAGGSPEV	1.40625e-07	0.823248	0.676	0.777	0.000203343	Muscle	ERE
AEAGGSPEV	4.10571e-34	1.44274	0.275	0.788	5.93686e-31	Treg	ERE
AEAGGSPEV	3.52353e-16	0.396882	0.588	0.79	5.09503e-13	Macrophage_MARCOneg	ERE
AEALPKQSV	4.55858e-05	0.729578	0.147	0.174	0.0659171	Vessel	Canonical
AEGTFPGKI	1.7012e-24	3.02216	0.038	0.498	2.45993e-21	Treg	Canonical
AEGTFPGKI	7.94584e-09	2.14342	0.261	0.498	1.14897e-05	T_CD8	Canonical
AEGTFPGKI	1.02064e-132	0.309492	0.84	0.396	1.47585e-129	Alveolar	Canonical
AHLDNLKGTF	1.17967e-09	1.63446	0.1	0.003	1.7058e-06	Treg	Canonical
AHVDDMPNAL	1.03447e-09	0.27384	0.1	0.005	1.49584e-06	Treg	Canonical
AILLPQPLK	1.17809e-26	2.20529	0.26	0.364	1.70351e-23	NK_cells	ERE
AILLPQPLK	1.07926e-21	1.1508	0.456	0.333	1.56061e-18	Macrophage_MARCOpos	ERE
AILLPQPLK	2.49772e-09	0.851472	0.513	0.339	3.6117e-06	Ciliated	ERE
AIVAYGLYK	5.24608e-30	0.542188	0.191	0.049	7.58583e-27	Alveolar	Canonical
ALFLTLTTK	1.68121e-62	3.29298	0.432	0.372	2.43104e-59	Macrophage_MARCOneg	Canonical
ALFLTLTTK	6.81512e-79	0.327443	0.635	0.309	9.85466e-76	Alveolar	Canonical
ALFLTLTTK	3.95548e-05	0.942826	0.229	0.383	0.0571963	T_CD8	Canonical
ALQEASEAY	1.22887e-60	1.30724	0.387	0.38	1.77695e-57	NK_cells	Canonical
ALQEASEAY	1.09082e-06	0.398697	0.353	0.384	0.00157733	Vessel	Canonical
ANRPPTQAL	1.19543e-51	0.758579	0.214	0.007	1.72859e-48	Macrophage_MARCOpos	ncRNA
APINSSFTL	3.63757e-17	4.83339	0.209	0.297	5.25993e-14	Mast_cells	ncRNA
APKSSSGFSL	5.21702e-34	0.550003	0.628	0.593	7.5438e-31	T_CD4	ncRNA
APKSSSGFSL	7.19824e-19	1.09095	0.639	0.586	1.04087e-15	NK_cells	ncRNA
APKSSSGFSL	8.2751e-07	1.26786	0.478	0.602	0.00119658	T_CD8	ncRNA
APKSSSGFSL	1.4057e-35	1.56286	0.214	0.625	2.03264e-32	Macrophage_MARCOneg	ncRNA
AQYLINVRL	0.00601704	5.93887	0.118	0.097	1	Muscle	Canonical
ASFDKAKLK	3.08978e-12	2.97521	0.288	0.403	4.46782e-09	Macrophage_MARCOneg	Canonical
ASFDKAKLK	3.0892e-45	1.38541	0.553	0.379	4.46698e-42	Vessel	Canonical
ASLSTFQQM	2.30261e-45	7.33585	0.676	0.039	3.32958e-42	Muscle	Canonical
ASLSTFQQMW	5.89716e-45	7.29944	0.676	0.038	8.52729e-42	Muscle	Canonical
ASVSTVLTSKY	4.38574e-05	1.45148	0.1	0.012	0.0634178	Treg	Canonical
ATALEYVYK	1.52852e-05	0.353642	0.188	0.254	0.0221025	Vessel	Canonical
ATALEYVYK	1.00132e-41	0.566864	0.13	0.277	1.44791e-38	NK_cells	Canonical
ATALEYVYK	3.10301e-09	0.731655	0.132	0.256	4.48696e-06	Macrophage_MARCOneg	Canonical
AVASFPKKQE	1.40868e-09	0.562146	0.437	0.538	2.03695e-06	T_CD4	Canonical
AVASFPKKQE	1.22343e-21	1.51349	0.062	0.539	1.76909e-18	Treg	Canonical
AVMGAYVLLK	2.20693e-217	1.3678	0.603	0.06	3.19123e-214	Alveolar	Canonical
AVMGAYVLLK	2.31341e-05	1.78505	0.244	0.171	0.0334519	B_cells	Canonical
AVYGGFKSK	3.22396e-28	0.742301	0.123	0	4.66185e-25	Fibroblast	Canonical
DAARAIAGV	4.09247e-44	2.02674	0.15	0.158	5.9177e-41	NK_cells	Canonical
DAARAIAGV	0.00287869	0.59375	0.115	0.158	1	T_CD8	Canonical
DESGPSIVH	0.00180594	0.701201	0.206	0.04	1	Muscle	Canonical
DESGPSIVHRK	0.0010477	0.828346	0.206	0.036	1	Muscle	Canonical
DINTDGAVNF	1.60358e-75	4.83079	0.466	0.078	2.31877e-72	Monocyte	Canonical
DKFLASVSTVL	3.84667e-05	1.73845	0.1	0.012	0.0556228	Treg	Canonical
DSDGSFFLY	8.95758e-11	4.50128	0.133	0.001	1.29527e-07	B_cells	Canonical
DVANKIGII	5.69064e-27	3.77006	0.1	0.529	8.22866e-24	Mast_cells	Canonical
DVANKIGII	1.93943e-20	2.87084	0.05	0.526	2.80441e-17	Treg	Canonical
DVANKIGII	6.27401e-45	1.06184	0.568	0.511	9.07222e-42	Macrophage_MARCOpos	Canonical
EAFSKQWQGR	3.95561e-10	4.67602	0.108	0.305	5.71981e-07	T_CD8	ncRNA
EAGGSLEVR	2.03424e-19	0.965057	0.5	0.728	2.94152e-16	Mast_cells	ERE
EAGGSLEVR	4.52511e-63	0.347637	0.825	0.695	6.54331e-60	NK_cells	ERE
EAGGSLEVR	0.000812087	1.45381	0.615	0.728	1	Monocyte	ERE
EAGGSLEVR	1.38481e-22	0.404505	0.502	0.737	2.00244e-19	Macrophage_MARCOneg	ERE
EAGGSLEVR	3.58716e-09	0.837261	0.529	0.73	5.18703e-06	T_CD8	ERE
EAGGSPEVR	5.58702e-20	0.784564	0.518	0.774	8.07883e-17	Mast_cells	ERE
EAGGSPEVR	2.70974e-61	0.510567	0.866	0.742	3.91829e-58	NK_cells	ERE
EAGGSPEVR	1.03289e-10	0.297896	0.567	0.776	1.49355e-07	T_CD8	ERE
EAGGSPEVR	3.76078e-08	1.13852	0.647	0.767	5.43808e-05	Muscle	ERE
EAGGSPEVR	0.00376435	0.323752	0.693	0.774	1	T_CD4	ERE
EAGGSPEVR	7.12311e-18	0.398112	0.847	0.758	1.03e-14	Vessel	ERE
EAGGSPEVR	1.11236e-32	0.782011	0.225	0.779	1.60847e-29	Treg	ERE
EAGGSPEVR	3.96805e-16	0.458602	0.576	0.78	5.7378e-13	Macrophage_MARCOneg	ERE
EELPHIHAF	2.08813e-30	0.498344	0.091	0.163	3.01943e-27	NK_cells	Canonical
EELPHIHAF	5.74434e-06	1.08215	0.066	0.155	0.00830631	Macrophage_MARCOneg	Canonical
EEVHDLERKY	0.000133721	1.38747	0.173	0.099	0.19336	Fibroblast	Canonical
EEVHDLERKY	0.00102998	4.19823	0.067	0.104	1	B_cells	Canonical
EEVHDLERKY	0.00107198	1.00157	0.062	0.106	1	Macrophage_MARCOneg	Canonical
EEVHDLERKY	0.000167206	0.288679	0.045	0.106	0.24178	T_CD8	Canonical
EEVQSLPLPL	8.41666e-19	6.37083	0.013	0.121	1.21705e-15	Treg	Canonical
ERVVHYEI	0.000241989	5.17324	0.121	0.24	0.349917	T_CD8	Canonical
ETDIEMETRY	5.86577e-05	1.14721	0.07	0.101	0.0848191	T_CD8	ncRNA
ETDIEMETRY	6.69794e-14	1.10849	0.064	0.108	9.68522e-11	NK_cells	ncRNA
ETILANMVKSR	6.75458e-05	3.22497	0.036	0.11	0.0976712	Mast_cells	ERE
ETILANMVKSR	1.10478e-06	3.29409	0.182	0.101	0.00159752	Macrophage_MARCOpos	ERE
ETPLLTGMLMR	6.46986e-34	0.58548	0.468	0.52	9.35542e-31	NK_cells	ncRNA
ETPLLTGMLMR	3.39239e-16	0.959887	0.55	0.506	4.9054e-13	Vessel	ncRNA
ETPLLTGMLMR	4.64532e-06	1.42413	0.355	0.521	0.00671713	Monocyte	ncRNA
EVIEKPQA	0.00101414	0.795848	0.308	0.416	1	Monocyte	Canonical
EVIEKPQA	1.46463e-07	1.12488	0.409	0.409	0.000211786	Vessel	Canonical
EVIEKPQA	1.13106e-26	0.529028	0.688	0.384	1.63551e-23	Macrophage_MARCOpos	Canonical
EVIEKPQA	9.02351e-16	2.33629	0.05	0.417	1.3048e-12	Treg	Canonical
FASGLIHRV	3.30994e-23	3.04213	0.516	0.34	4.78617e-20	Macrophage_MARCOpos	Canonical
FASGLIHRV	8.76231e-08	1.48094	0.312	0.358	0.000126703	Vessel	Canonical
FEILPGLSV	7.91508e-06	0.729019	0.128	0.154	0.0114452	Vessel	Canonical
FEILPGLSV	1.47137e-34	0.42517	0.071	0.172	2.1276e-31	NK_cells	Canonical
FGYSNRVVDL	7.84666e-19	0.779282	0.127	0.492	1.13463e-15	Mast_cells	Canonical
FGYSNRVVDL	3.83067e-20	0.521647	0.038	0.491	5.53914e-17	Treg	Canonical
FGYSNRVVDL	5.41178e-41	1.39795	0.462	0.485	7.82544e-38	NK_cells	Canonical
FGYSNRVVDL	2.5916e-15	0.332674	0.509	0.478	3.74745e-12	Vessel	Canonical
FGYSNRVVDL	4.29906e-06	0.711105	0.536	0.478	0.00621644	Fibroblast	Canonical
FGYSNRVVDL	0.000322922	2.46429	0.676	0.479	0.466945	Muscle	Canonical
FIKFDTGNL	3.37734e-78	1.33095	0.674	0.566	4.88364e-75	Macrophage_MARCOpos	Canonical
FIKFDTGNL	0.00223544	0.287929	0.571	0.576	1	NK_cells	Canonical
FISEVWKKR	1.12535e-13	1.94013	0.07	0.251	1.62726e-10	Macrophage_MARCOneg	ncRNA
FLADPSAFVAA	0.00213434	0.656732	0.615	0.605	1	Fibroblast	Canonical
FLADPSAFVAA	0.00772907	0.780502	0.503	0.61	1	T_CD8	Canonical
FLADPSAFVAA	3.46746e-26	1.19517	0.062	0.618	5.01395e-23	Treg	Canonical
FLADPSAFVAA	1.34972e-25	0.74846	0.127	0.621	1.95169e-22	Mast_cells	Canonical
FLDESRSTQY	9.70773e-05	1.5882	0.128	0.026	0.140374	Ciliated	Canonical
FLLFPDMEA	1.27727e-201	2.4589	0.786	0.043	1.84694e-198	Macrophage_MARCOpos	Canonical
FLLFPDMEA	1.73638e-09	4.06467	0.018	0.106	2.51081e-06	Mast_cells	Canonical
FLLFPDMEA	3.18341e-15	0.402456	0.28	0.09	4.60321e-12	Macrophage_MARCOneg	Canonical
FLLFPDMEA	0.000944558	1.01356	0.045	0.106	1	Fibroblast	Canonical
FNKPFVFL	2.0055e-19	2.11561	0.312	0.29	2.89996e-16	Monocyte	Canonical
FNKPFVFL	1.94699e-22	1.51159	0.019	0.304	2.81535e-19	T_CD8	Canonical
FNKPFVFL	2.88344e-06	1.11593	0.165	0.301	0.00416945	Macrophage_MARCOneg	Canonical
FNKPFVFL	9.51251e-64	0.379472	0.723	0.254	1.37551e-60	Macrophage_MARCOpos	Canonical
FNKPFVFL	0	0.798346	0.915	0.13	0	Alveolar	Canonical
FPEELTQTF	1.14752e-28	5.20537	0.039	0.114	1.65931e-25	NK_cells	Canonical
FQTILTEIY	6.60288e-23	3.09426	0.191	0.055	9.54777e-20	Vessel	Canonical
FRLLGNVL	8.2372e-14	6.34002	0.1	0.005	1.1911e-10	Treg	Canonical
FRVVPQFVVF	1.4204e-35	1.73903	0.596	0.36	2.0539e-32	Macrophage_MARCOpos	Canonical
FRVVPQFVVF	3.09537e-22	3.27566	0.082	0.389	4.47591e-19	Mast_cells	Canonical
FVFLLETGF	0.0023294	1.61913	0.445	0.529	1	T_CD4	ERE
FVFLLETGF	3.70799e-06	1.45015	0.357	0.529	0.00536175	T_CD8	ERE
FVQMMTAK	1.05134e-27	0.826796	0.347	0.105	1.52023e-24	Macrophage_MARCOpos	Canonical
FVQMMTAK	8.23267e-06	0.56931	0.018	0.128	0.0119044	Mast_cells	Canonical
FVQMMTAK	0.00897876	1.88716	0.218	0.123	1	Ciliated	Canonical
FVQMMTAK	1.06458e-11	0.351083	0.075	0.137	1.53938e-08	NK_cells	Canonical
FVRHILSG	2.85311e-36	2.02521	0.442	0.185	4.1256e-33	Macrophage_MARCOpos	Canonical
FVRHILSG	5.3226e-83	2.25394	0.569	0.169	7.69648e-80	Vessel	Canonical
FVRHILSG	9.54611e-22	4.17684	0.676	0.201	1.38037e-18	Muscle	Canonical
FVRHILSG	6.75942e-31	1.40212	0.536	0.188	9.77412e-28	Fibroblast	Canonical
GASQAGMTGY	1.50016e-07	0.407108	0.176	0.005	0.000216923	Muscle	Canonical
GEYLFERL	3.42785e-07	0.335051	0.536	0.763	0.000495667	Mast_cells	Canonical
GEYLFERL	3.36791e-14	0.709218	0.7	0.761	4.86999e-11	Macrophage_MARCOneg	Canonical
GEYLFERL	1.374e-99	2.1332	0.846	0.749	1.9868e-96	Macrophage_MARCOpos	Canonical
GEYLFERL	2.55165e-16	0.681278	0.709	0.76	3.68969e-13	Monocyte	Canonical
GILLPQPPK	2.96756e-11	5.21399	0.062	0.283	4.2911e-08	Treg	ERE
GILLPQPPK	8.7959e-14	1.68046	0.144	0.288	1.27189e-10	Macrophage_MARCOneg	ERE
GQFGVGFYSAY	1.35961e-15	0.880463	0.264	0.423	1.966e-12	Mast_cells	Canonical
GQFGVGFYSAY	2.85875e-15	0.81296	0.243	0.431	4.13375e-12	Macrophage_MARCOneg	Canonical
GQFGVGFYSAY	0.00154473	5.594	0.244	0.42	1	B_cells	Canonical
GQHGETRLY	0.00351445	0.485165	0.225	0.233	1	Vessel	ERE
GQHGETRLY	6.71003e-25	0.299185	0.191	0.243	9.70271e-22	NK_cells	ERE
GQHGETRLY	4.811e-07	0.573501	0.115	0.241	0.000695671	Macrophage_MARCOneg	ERE
GQHGETRLY	5.94973e-10	0.30795	0.025	0.237	8.60331e-07	Treg	ERE
GQRKPATSY	0.00218088	0.637108	0.564	0.652	1	Fibroblast	Canonical
GQRKPATSY	2.78262e-32	1.04455	0.649	0.648	4.02367e-29	T_CD4	Canonical
GQRKPATSY	6.45762e-06	1.46894	0.522	0.654	0.00933772	T_CD8	Canonical
GQRKPATSY	4.34525e-24	1.41632	0.342	0.671	6.28323e-21	Macrophage_MARCOneg	Canonical
GTMEWIMIK	9.35105e-50	0.50639	0.216	0.034	1.35216e-46	Alveolar	Canonical
GTMEWIMIK	0.00104845	0.861249	0.192	0.069	1	Ciliated	Canonical
GYSNRVVDL	1.18846e-40	1.2534	0.47	0.495	1.71851e-37	NK_cells	Canonical
GYSNRVVDL	1.43643e-20	0.35439	0.038	0.5	2.07708e-17	Treg	Canonical
GYSNRVVDL	6.22568e-06	0.608492	0.547	0.487	0.00900233	Fibroblast	Canonical
GYSNRVVDL	6.28458e-19	0.892442	0.136	0.501	9.0875e-16	Mast_cells	Canonical
GYSNRVVDL	0.000197241	2.34627	0.676	0.488	0.285211	Muscle	Canonical
GYSNRVVDL	5.91805e-16	0.763837	0.519	0.487	8.5575e-13	Vessel	Canonical
HEHPVNKI	1.48234e-31	0.435833	0.2	0.024	2.14347e-28	Macrophage_MARCOpos	Canonical
HLKEDQTEY	4.02498e-19	1.00141	0.428	0.642	5.82012e-16	Macrophage_MARCOneg	Canonical
HLKEDQTEY	2.10386e-09	1.2953	0.497	0.634	3.04219e-06	T_CD8	Canonical
HLKEDQTEY	1.16204e-26	1.82617	0.455	0.633	1.6803e-23	Mast_cells	Canonical
HLKEDQTEY	3.90836e-26	1.78438	0.15	0.639	5.65149e-23	Treg	Canonical
IEAKFYEEV	4.4573e-11	4.48841	0.009	0.115	6.44525e-08	Mast_cells	Canonical
IEAKFYEEV	6.93e-07	4.23825	0.025	0.114	0.00100208	Treg	Canonical
IEAKFYEEV	0.00512645	1.77643	0.067	0.112	1	B_cells	Canonical
IETFYNTSI	4.99932e-20	4.65038	0.082	0.367	7.22902e-17	Mast_cells	Canonical
IETFYNTSI	1.25748e-33	1.11196	0.331	0.365	1.81832e-30	NK_cells	Canonical
IGKVVQVY	2.53311e-08	0.911189	0.573	0.73	3.66287e-05	T_CD8	Canonical
IGKVVQVY	1.30339e-29	1.99241	0.162	0.736	1.8847e-26	Treg	Canonical
IGKVVQVY	1.46244e-10	0.303306	0.628	0.729	2.11468e-07	Monocyte	Canonical
IGKVVQVY	9.99449e-34	0.896834	0.67	0.728	1.4452e-30	T_CD4	Canonical
IKFDTGNL	0.00724841	2.86092	0.6	0.589	1	B_cells	Canonical
IKFDTGNL	7.96366e-77	1.13549	0.681	0.581	1.15154e-73	Macrophage_MARCOpos	Canonical
ILANTVKPHLY	1.49754e-22	0.820561	0.455	0.702	2.16544e-19	Mast_cells	ERE
ILANTVKPHLY	0.000233439	1.01954	0.577	0.703	0.337553	Monocyte	ERE
ILANTVKPHLY	1.14475e-24	1.03292	0.502	0.709	1.6553e-21	Macrophage_MARCOneg	ERE
ILANTVKPHLY	6.78922e-30	1.01474	0.162	0.707	9.81721e-27	Treg	ERE
ILANTVKPHLY	7.85381e-07	0.89719	0.51	0.703	0.00113566	T_CD8	ERE
ILANTVKPHLY	1.14279e-34	0.438719	0.783	0.673	1.65247e-31	NK_cells	ERE
ILPKVIYRF	6.86491e-27	0.506186	0.171	0.054	9.92666e-24	Alveolar	ERE
IMLEALERV	3.84187e-05	0.61377	0.369	0.422	0.0555534	Vessel	Canonical
IMLEALERV	9.7584e-18	1.9451	0.038	0.426	1.41106e-14	Treg	Canonical
IMLEALERV	0.00677352	2.15686	0.538	0.414	1	Ciliated	Canonical
ISKALVAY	2.40578e-07	0.994091	0.573	0.654	0.000347875	Monocyte	Canonical
ISKALVAY	2.36579e-05	0.362124	0.665	0.645	0.0342093	NK_cells	Canonical
ISKALVAY	3.13039e-27	1.83426	0.155	0.664	4.52654e-24	Mast_cells	Canonical
ISKALVAY	0.00666576	1.00777	0.548	0.653	1	T_CD8	Canonical
ITIKSESTF	1.13589e-134	2.24361	0.488	0.01	1.6425e-131	Macrophage_MARCOpos	Canonical
IYNEALKG	2.45729e-17	1.38472	0.693	0.574	3.55324e-14	Fibroblast	Canonical
IYNEALKG	5.93593e-21	0.912001	0.112	0.591	8.58335e-18	Treg	Canonical
IYNEALKG	0.000365016	0.427433	0.465	0.588	0.527813	Macrophage_MARCOneg	Canonical
IYNEALKG	2.1961e-06	0.447429	0.607	0.578	0.00317556	Monocyte	Canonical
IYNEALKG	3.08716e-13	2.39834	0.872	0.573	4.46403e-10	Ciliated	Canonical
KEFEGKTLV	5.10379e-11	2.81898	0.267	0.138	7.38007e-08	Macrophage_MARCOpos	Canonical
KESTLHLVL	3.83289e-24	0.585843	0.262	0.77	5.54236e-21	Treg	Canonical
KESTLHLVL	3.11702e-36	0.89007	0.684	0.766	4.50721e-33	T_CD4	Canonical
KESTLHLVL	3.12817e-17	1.2623	0.58	0.767	4.52333e-14	T_CD8	Canonical
KESTLHLVL	1.99284e-54	0.7024	0.861	0.733	2.88164e-51	NK_cells	Canonical
KEVEQFTQV	1.68013e-07	5.43098	0.041	0.123	0.000242947	Macrophage_MARCOneg	Canonical
KFIDTTSKF	6.9964e-35	1.17129	0.67	0.707	1.01168e-31	T_CD4	Canonical
KFIDTTSKF	4.13027e-16	1.06015	0.336	0.715	5.97238e-13	Mast_cells	Canonical
KFIDTTSKF	1.11538e-28	1.69749	0.138	0.716	1.61284e-25	Treg	Canonical
KIYEGQVEV	3.04522e-08	5.56545	0.038	0.143	4.40338e-05	Monocyte	Canonical
KLDPFLTPY	8.35786e-30	0.275835	0.178	0.048	1.20855e-26	Alveolar	ERE
KLPEHLGEY	1.70144e-05	6.06435	0.168	0.12	0.0246028	Macrophage_MARCOpos	ncRNA
KNLQTVNVDEN	1.49089e-32	0.988316	0.169	0.557	2.15582e-29	Macrophage_MARCOneg	Canonical
KNLQTVNVDEN	2.59688e-05	2.28898	0.439	0.534	0.0375509	T_CD8	Canonical
KNLQTVNVDEN	1.849e-27	3.84863	0.062	0.541	2.67365e-24	Treg	Canonical
KTYGEIFEK	1.35758e-20	1.32986	0.106	0.339	1.96307e-17	T_CD4	Canonical
KTYGEIFEK	0.0061022	1.94366	0.231	0.322	1	Monocyte	Canonical
LASVSTVLTSK	3.80881e-05	1.64662	0.1	0.012	0.0550754	Treg	Canonical
LAVASFPKKQE	6.0694e-20	0.913126	0.062	0.535	8.77635e-17	Treg	Canonical
LAVASFPKKQE	7.55441e-10	0.666356	0.431	0.534	1.09237e-06	T_CD4	Canonical
LDFGSLSNL	2.03471e-22	0.350204	0.245	0.714	2.94219e-19	Mast_cells	Canonical
LDFGSLSNL	6.72932e-28	0.366598	0.112	0.713	9.73059e-25	Treg	Canonical
LDFGSLSNL	3.46836e-07	0.646718	0.554	0.706	0.000501525	T_CD8	Canonical
LDFGSLSNL	7.61012e-34	1.09606	0.676	0.702	1.10042e-30	T_CD4	Canonical
LDFGSLSNL	0.0071015	1.27766	0.667	0.7	1	B_cells	Canonical
LEEVQSLPLPL	6.72415e-19	6.41448	0.013	0.116	9.72312e-16	Treg	Canonical
LPRPPNVLGL	9.68552e-16	0.665066	0.059	0.102	1.40053e-12	NK_cells	ERE
LTELPDWSY	3.90449e-26	0.41148	0.035	0.107	5.64589e-23	NK_cells	Canonical
LVGLFEDTNL	2.44369e-60	1.43616	0.357	0.36	3.53358e-57	NK_cells	Canonical
LVGLFEDTNL	1.00216e-14	0.575157	0.038	0.367	1.44912e-11	Treg	Canonical
LVGLFEDTNL	1.73295e-05	0.365606	0.334	0.362	0.0250584	Vessel	Canonical
LVVRHQLLKT	5.39469e-144	0.545026	0.923	0.476	7.80072e-141	Alveolar	Canonical
MAHMASKE	2.4576e-08	2.50719	0.587	0.544	3.55369e-05	Fibroblast	Canonical
MAHMASKE	5.64633e-28	1.60008	0.025	0.558	8.1646e-25	Treg	Canonical
MAHMASKE	2.37113e-20	0.365141	0.562	0.544	3.42865e-17	Vessel	Canonical
MAHMASKE	3.19059e-18	0.883328	0.284	0.565	4.61359e-15	Macrophage_MARCOneg	Canonical
MAHMASKE	0.000754306	1.49316	0.676	0.545	1	Muscle	Canonical
MIRLPQPPK	7.29131e-08	1.34108	0.078	0.198	0.000105432	Macrophage_MARCOneg	ERE
MIRLPQPPK	4.86425e-11	3.52726	0.267	0.183	7.0337e-08	Macrophage_MARCOpos	ERE
MQKEITAL	9.25048e-41	6.12044	0.647	0.021	1.33762e-37	Muscle	Canonical
MRFLAATFL	2.19149e-31	0.260725	0.101	0.009	3.16889e-28	Alveolar	Canonical
MRYVASYL	2.51553e-33	3.59271	0.048	0.151	3.63746e-30	NK_cells	Canonical
MRYVASYLL	8.5301e-33	3.59861	0.048	0.149	1.23345e-29	NK_cells	Canonical
MTVEPNPFQR	9.92046e-13	4.38471	0.009	0.141	1.4345e-09	Mast_cells	ncRNA
MTVEPNPFQR	2.35893e-26	0.670025	0.085	0.149	3.41102e-23	NK_cells	ncRNA
NALAHKYH	1.93111e-11	5.76086	0.1	0.012	2.79239e-08	Treg	Canonical
NVIRDAVTY	1.05194e-09	3.97458	0.053	0.186	1.52111e-06	Macrophage_MARCOneg	Canonical
NYIEFTRIL	1.59096e-15	1.3042	0.466	0.429	2.30053e-12	Vessel	Canonical
NYIEFTRIL	4.8481e-67	2.27693	0.478	0.422	7.01035e-64	NK_cells	Canonical
PENFRLLGNVL	4.00327e-13	5.83864	0.1	0.004	5.78872e-10	Treg	Canonical
PKFEVIEKPQA	8.74939e-16	2.52867	0.05	0.408	1.26516e-12	Treg	Canonical
PKFEVIEKPQA	0.00074526	0.436835	0.299	0.408	1	Monocyte	Canonical
PKFEVIEKPQA	7.1954e-09	1.32605	0.397	0.401	1.04046e-05	Vessel	Canonical
PKFEVIEKPQA	3.37848e-27	0.729073	0.681	0.376	4.88528e-24	Macrophage_MARCOpos	Canonical
PRIASNAGSIA	0.000646927	3.06963	0.278	0.396	0.935457	Monocyte	Canonical
PRIASNAGSIA	8.80889e-54	1.58323	0.202	0.433	1.27376e-50	NK_cells	Canonical
PRKIEEIKDF	1.544e-21	2.67581	0.218	0.509	2.23262e-18	Macrophage_MARCOneg	Canonical
PRKIEEIKDF	6.75404e-07	3.05535	0.325	0.496	0.000976634	T_CD8	Canonical
QENTQTPTV	4.46553e-31	0.421639	0.198	0.58	6.45715e-28	Macrophage_MARCOneg	Canonical
QENTQTPTV	3.40669e-06	1.17503	0.614	0.547	0.00492607	T_CD4	Canonical
QENTQTPTV	1.01985e-27	1.95023	0.025	0.566	1.4747e-24	Treg	Canonical
QENTQTPTV	2.68305e-27	2.67882	0.127	0.567	3.8797e-24	Mast_cells	Canonical
QENTQTPTV	2.5376e-06	2.16073	0.363	0.562	0.00366937	T_CD8	Canonical
QEVNFQEYV	5.33366e-10	0.259273	0.311	0.622	7.71247e-07	B_cells	Canonical
QEVNFQEYV	3.9243e-05	0.81701	0.502	0.626	0.0567453	Macrophage_MARCOneg	Canonical
QEVNFQEYV	4.80949e-14	0.343408	0.357	0.63	6.95452e-11	T_CD8	Canonical
QEVNFQEYV	1.11674e-06	0.334487	0.821	0.613	0.0016148	Ciliated	Canonical
QEVNFQEYV	0.00202926	0.572029	0.624	0.617	1	Monocyte	Canonical
QEVNFQEYV	1.56832e-19	1.31679	0.721	0.612	2.26779e-16	Fibroblast	Canonical
QEVNFQEYV	6.70119e-19	1.39271	0.15	0.628	9.68992e-16	Treg	Canonical
QPLQKHAKL	0.00840302	3.25603	0.051	0.106	1	Monocyte	ERE
QPLQKHAKL	1.00807e-10	0.741635	0.164	0.101	1.45767e-07	Mast_cells	ERE
QTELSQLLK	0.000904118	2.56132	0.572	0.519	1	T_CD4	ncRNA
QTELSQLLK	3.04432e-13	0.439608	0.519	0.525	4.40208e-10	Vessel	ncRNA
QVQAAQFAK	1.1498e-06	0.955429	0.141	0.165	0.00166261	Vessel	Canonical
QVQAAQFAK	7.27339e-06	3.12877	0.082	0.168	0.0105173	Macrophage_MARCOneg	Canonical
RDALKTEF	3.77764e-28	0.629946	0.309	0.597	5.46247e-25	Macrophage_MARCOneg	Canonical
RDALKTEF	3.06504e-28	3.07769	0.075	0.589	4.43205e-25	Treg	Canonical
REAEFTKSI	1.01704e-15	2.32485	0.274	0.151	1.47064e-12	Macrophage_MARCOpos	Canonical
REAEFTKSI	0.000157829	3.57469	0.077	0.167	0.228221	Monocyte	Canonical
REYQDLLNV	7.10825e-10	2.27359	0.138	0.068	1.02785e-06	Vessel	Canonical
REYQDLLNV	3.42074e-79	0.306131	0.428	0.043	4.9464e-76	Macrophage_MARCOpos	Canonical
RLYVDTIKVSK	4.01104e-23	0.800466	0.658	0.683	5.79997e-20	T_CD4	ncRNA
RLYVDTIKVSK	8.31048e-08	0.860466	0.529	0.687	0.000120169	T_CD8	ncRNA
RPRDPPASA	0.00998716	5.05976	0.154	0.197	1	Monocyte	ERE
RPRDPPASA	0.00236011	1.73999	0.14	0.197	1	T_CD8	ERE
RQVPEHLGP	0.00417875	2.1585	0.478	0.605	1	T_CD8	ncRNA
RQVPEHLGP	2.07717e-114	1.71341	0.85	0.574	3.00359e-111	Vessel	ncRNA
RQVPEHLGP	5.16376e-41	1.41669	0.193	0.629	7.4668e-38	Macrophage_MARCOneg	ncRNA
RTLSDYNIQK	6.9437e-22	0.412283	0.461	0.766	1.00406e-18	Macrophage_MARCOneg	Canonical
RTLSDYNIQK	3.3125e-14	0.408185	0.554	0.754	4.78987e-11	T_CD8	Canonical
RTLSDYNIQK	3.9048e-21	0.801591	0.673	0.753	5.64635e-18	T_CD4	Canonical
RTLSDYNIQK	2.76185e-14	0.359077	0.427	0.756	3.99363e-11	Mast_cells	Canonical
RTLSDYNIQK	1.33199e-61	1.06731	0.857	0.718	1.92606e-58	NK_cells	Canonical
RVFDKDGNGY	6.35306e-10	0.793964	0.082	0.128	9.18652e-07	NK_cells	Canonical
RVFDKDGNGY	0.000767427	1.14833	0.147	0.116	1	Vessel	Canonical
RVFDKDGNGY	1.85129e-34	0.300667	0.358	0.098	2.67697e-31	Macrophage_MARCOpos	Canonical
RVSHLTSSV	3.82384e-05	6.44756	0.229	0.216	0.0552927	Fibroblast	ncRNA
SDGLAHLDNL	3.3183e-10	1.16299	0.1	0.002	4.79826e-07	Treg	Canonical
SDYPPLGRF	7.22688e-19	6.76612	0.027	0.253	1.04501e-15	Mast_cells	Canonical
SESLFVSNHAY	5.71112e-07	2.33935	0.146	0.284	0.000825828	T_CD8	Canonical
SESLFVSNHAY	1.5697e-17	2.76553	0.018	0.286	2.26979e-14	Mast_cells	Canonical
SESLFVSNHAY	1.47443e-21	3.39835	0.025	0.283	2.13203e-18	Treg	Canonical
SESLFVSNHAY	4.72113e-06	1.1629	0.174	0.288	0.00682676	T_CD4	Canonical
SFDKAKLK	3.75071e-13	2.90204	0.296	0.415	5.42353e-10	Macrophage_MARCOneg	Canonical
SFDKAKLK	8.04975e-47	1.41178	0.575	0.39	1.16399e-43	Vessel	Canonical
SGFLLFPDMEA	1.95605e-201	3.00057	0.782	0.041	2.82845e-198	Macrophage_MARCOpos	Canonical
SGFLLFPDMEA	4.11984e-07	2.29071	0.009	0.104	0.000595729	Mast_cells	Canonical
SGFLLFPDMEA	1.2606e-11	0.600876	0.012	0.111	1.82282e-08	T_CD4	Canonical
SGFLLFPDMEA	1.33341e-15	0.826832	0.28	0.088	1.92811e-12	Macrophage_MARCOneg	Canonical
SGFLLFPDMEA	0.00139611	1.60391	0.045	0.104	1	Fibroblast	Canonical
SLADLQNDEV	1.17144e-51	0.61512	0.187	0.022	1.6939e-48	Alveolar	Canonical
SLAQYLINV	0.00723509	5.83688	0.118	0.103	1	Muscle	Canonical
SLDALITHV	2.45706e-52	2.41184	0.229	0.001	3.55291e-49	Fibroblast	Canonical
SLFVSNHAY	4.90372e-05	1.13806	0.192	0.299	0.0709078	T_CD4	Canonical
SLFVSNHAY	3.3408e-18	2.73603	0.018	0.298	4.8308e-15	Mast_cells	Canonical
SLFVSNHAY	2.21757e-07	2.31683	0.153	0.295	0.000320661	T_CD8	Canonical
SLFVSNHAY	5.42333e-22	3.36824	0.025	0.295	7.84214e-19	Treg	Canonical
SPLTKSISL	7.66433e-07	2.24369	0.041	0.105	0.00110826	Vessel	Canonical
SPLTKSISL	4.07341e-65	0.300819	0.285	0.05	5.89015e-62	Alveolar	Canonical
SRISLPLPNF	1.55352e-08	1.49146	0.203	0.101	2.24639e-05	Vessel	Canonical
SRISLPLPNF	2.28249e-06	1.45385	0.082	0.112	0.00330048	Mast_cells	Canonical
SRISLPLPNF	0.00825469	1.92853	0.091	0.112	1	Macrophage_MARCOneg	Canonical
SRISLPLPNF	4.02092e-100	1.36594	0.586	0.069	5.81425e-97	Macrophage_MARCOpos	Canonical
SSASQLPSK	9.48063e-102	1.05217	0.242	0.01	1.3709e-98	Alveolar	ERE
SSASQLPSK	2.29026e-17	3.32755	0.321	0.052	3.31172e-14	Ciliated	ERE
SSLNLRETNL	3.67925e-106	1.34722	0.625	0.076	5.32019e-103	Macrophage_MARCOpos	Canonical
SSLNLRETNL	0.00271036	1.95576	0.115	0.121	1	Macrophage_MARCOneg	Canonical
SSLNLRETNL	0.00821761	1.03772	0.109	0.121	1	Mast_cells	Canonical
SSLNLRETNL	0.00669457	1.07724	0.201	0.116	1	Fibroblast	Canonical
SSLNLRETNL	9.1359e-07	0.479237	0.235	0.113	0.00132105	Monocyte	Canonical
SSLNLRETNL	2.72919e-08	1.57321	0.209	0.112	3.94641e-05	Vessel	Canonical
SSLNLRETNLD	0.00344288	1.90888	0.115	0.12	1	Macrophage_MARCOneg	Canonical
SSLNLRETNLD	0.00964782	1.08061	0.109	0.12	1	Mast_cells	Canonical
SSLNLRETNLD	0.00547205	1.14347	0.201	0.115	1	Fibroblast	Canonical
SSLNLRETNLD	1.90469e-106	1.1752	0.621	0.075	2.75418e-103	Macrophage_MARCOpos	Canonical
SSLNLRETNLD	1.90126e-08	1.65108	0.203	0.111	2.74922e-05	Vessel	Canonical
SSLNLRETNLD	2.75242e-06	0.514281	0.226	0.112	0.00398	Monocyte	Canonical
SSNSYAIKK	7.22919e-71	0.650606	0.642	0.546	1.04534e-67	Macrophage_MARCOpos	Canonical
SSNSYAIKK	1.33196e-13	1.79865	0.41	0.564	1.92601e-10	Monocyte	Canonical
SSNSYAIKK	1.36741e-32	0.685331	0.025	0.567	1.97727e-29	Treg	Canonical
SSSFIILSK	5.5562e-11	1.06119	0.316	0.312	8.03426e-08	Vessel	ncRNA
SSSFIILSK	1.56278e-46	0.276276	0.152	0.352	2.25978e-43	NK_cells	ncRNA
SSSFIILSK	2.0492e-16	0.968916	0.107	0.328	2.96314e-13	Macrophage_MARCOneg	ncRNA
STDKFKTDFY	5.12893e-05	0.450731	0.14	0.054	0.0741643	Fibroblast	Canonical
STFQQMWISK	1.61605e-45	7.41518	0.676	0.039	2.3368e-42	Muscle	Canonical
STNPFRPQK	4.33145e-158	0.859123	0.614	0.116	6.26328e-155	Alveolar	Canonical
STNPFRPQK	8.05009e-15	0.545941	0.074	0.23	1.16404e-11	Macrophage_MARCOneg	Canonical
STVLTSKY	5.16894e-05	1.46742	0.1	0.012	0.0747429	Treg	Canonical
SVASISLTK	2.59885e-07	0.427237	0.188	0.261	0.000375793	Vessel	ncRNA
SVASISLTK	8.82044e-64	1.3501	0.173	0.274	1.27544e-60	NK_cells	ncRNA
SVLNLVIVK	9.5461e-135	0.586769	0.683	0.21	1.38037e-131	Alveolar	Canonical
SVLNLVIVK	1.69027e-25	2.26426	0.053	0.326	2.44414e-22	Macrophage_MARCOneg	Canonical
SVLNLVIVK	4.50174e-09	1.80652	0.395	0.298	6.50952e-06	T_CD4	Canonical
SVSTVLTSKY	4.91355e-05	1.48082	0.1	0.012	0.0710499	Treg	Canonical
SVSTVLTSKYR	4.8901e-05	1.35438	0.1	0.012	0.0707109	Treg	Canonical
TEFTPTEKDE	2.90832e-08	0.512589	0.144	0.112	4.20543e-05	Vessel	Canonical
TEFTPTEKDE	1.17668e-13	3.5334	0.142	0.108	1.70148e-10	NK_cells	Canonical
TEIEGSKLV	3.38321e-12	4.60144	0.009	0.103	4.89212e-09	Mast_cells	Canonical
TEIEGSKLV	3.37565e-14	1.824	0.049	0.112	4.88118e-11	NK_cells	Canonical
TGGKILGFFF	5.02583e-08	1.69706	0.547	0.646	7.26736e-05	Monocyte	Canonical
TGGKILGFFF	2.04907e-39	1.08599	0.655	0.637	2.96295e-36	T_CD4	Canonical
TGGKILGFFF	1.33205e-25	2.58461	0.173	0.654	1.92615e-22	Mast_cells	Canonical
TILLPQPPK	5.92325e-35	1.45992	0.483	0.498	8.56502e-32	NK_cells	ERE
TILLPQPPK	2.98635e-08	0.743991	0.438	0.501	4.31826e-05	Vessel	ERE
TILLPQPPK	3.99377e-05	1.47994	0.35	0.502	0.0577499	T_CD8	ERE
TNNLRPKKKVK	1.02224e-12	1.16167	0.628	0.591	1.47816e-09	T_CD4	Canonical
TNNLRPKKKVK	2.76928e-18	2.11651	0.598	0.594	4.00438e-15	NK_cells	Canonical
TVLTSKYR	5.07944e-05	1.35909	0.1	0.012	0.0734488	Treg	Canonical
TYGEIFEKF	0.00536875	1.97189	0.226	0.322	1	Monocyte	Canonical
TYGEIFEKF	1.88014e-20	1.35595	0.106	0.338	2.71868e-17	T_CD4	Canonical
VAHVDDMPNAL	2.30468e-09	0.258675	0.1	0.005	3.33256e-06	Treg	Canonical
VDDMPNALSAL	1.61494e-09	0.300906	0.1	0.005	2.3352e-06	Treg	Canonical
VEKIDFDSV	2.47009e-11	0.457457	0.231	0.29	3.57174e-08	Vessel	Canonical
VFDEAIRAV	5.75435e-26	0.259354	0.253	0.061	8.32078e-23	Macrophage_MARCOpos	Canonical
VGLFEDTNL	7.84923e-15	0.479208	0.038	0.371	1.135e-11	Treg	Canonical
VGLFEDTNL	3.10782e-05	0.298028	0.338	0.366	0.044939	Vessel	Canonical
VGLFEDTNL	6.21213e-60	1.53754	0.363	0.364	8.98274e-57	NK_cells	Canonical
VLIDVGTGY	2.56279e-28	4.57499	0.091	0.4	3.7058e-25	Mast_cells	Canonical
VLIDVGTGY	3.36501e-09	2.8839	0.416	0.388	4.86581e-06	T_CD4	Canonical
VLLERLENT	0.00236537	0.72413	0.036	0.114	1	Mast_cells	ncRNA
VLLERLENT	3.10965e-20	1.44126	0.069	0.122	4.49655e-17	NK_cells	ncRNA
VLLERLENT	0.00370365	0.426881	0.083	0.113	1	T_CD8	ncRNA
VLLESEQF	3.8323e-24	0.734171	0.048	0.106	5.5415e-21	NK_cells	Canonical
VLLESEQF	0.00693977	0.802288	0.106	0.093	1	Vessel	Canonical
VLLESEQFL	0.00813076	0.833575	0.106	0.089	1	Vessel	Canonical
VLLESEQFL	8.35236e-23	0.652612	0.043	0.102	1.20775e-19	NK_cells	Canonical
VNLPINGNGKQ	0.00182732	6.09101	0.289	0.358	1	B_cells	Canonical
VNLPINGNGKQ	1.50898e-12	1.33685	0.577	0.352	2.18199e-09	Ciliated	Canonical
VSTVLTSKY	5.12315e-05	1.4697	0.1	0.012	0.0740808	Treg	Canonical
VTYNGVDNNK	0.00032892	1.67436	0.123	0.045	0.475619	Fibroblast	Canonical
VTYVPVTTF	3.79594e-07	0.982281	0.535	0.648	0.000548893	T_CD8	Canonical
VTYVPVTTF	5.1106e-14	0.963096	0.521	0.652	7.38993e-11	Monocyte	Canonical
VTYVPVTTFK	2.69706e-12	1.08905	0.509	0.642	3.89995e-09	Monocyte	Canonical
VTYVPVTTFK	2.90084e-07	0.99278	0.516	0.639	0.000419461	T_CD8	Canonical
VTYVPVTTFK	7.47142e-26	0.292608	0.145	0.649	1.08037e-22	Mast_cells	Canonical
VVIQENGSL	1.05129e-25	3.3433	0.025	0.505	1.52017e-22	Treg	Canonical
VVIQENGSL	0.000121288	1.37632	0.555	0.487	0.175382	T_CD4	Canonical
VVIQENGSL	3.27166e-126	0.432804	0.873	0.395	4.73082e-123	Alveolar	Canonical
VVIQENGSL	2.85343e-22	2.8895	0.1	0.506	4.12605e-19	Mast_cells	Canonical
VVLLPQPPK	1.42733e-16	0.914962	0.1	0.108	2.06391e-13	NK_cells	ERE
VVLLPQPPK	6.86311e-10	0.516637	0.025	0.113	9.92406e-07	Macrophage_MARCOneg	ERE
VVRHQLLKT	6.34343e-05	0.252627	0.401	0.578	0.091726	T_CD8	Canonical
VVRHQLLKT	1.9096e-143	0.507114	0.924	0.478	2.76129e-140	Alveolar	Canonical
WSVDPLDR	1.80105e-15	1.15622	0.268	0.065	2.60432e-12	Fibroblast	Canonical
WSVDPLDR	0.00226325	0.921794	0.1	0.073	1	Vessel	Canonical
WSVDPLDR	3.32233e-61	0.608005	0.379	0.049	4.80409e-58	Macrophage_MARCOpos	Canonical
YDEIKKYT	7.02205e-06	4.91792	0.121	0.225	0.0101539	T_CD4	Canonical
YEALLNIKV	3.86542e-138	1.00521	0.331	0.014	5.5894e-135	Alveolar	Canonical
YEALLNIKV	7.85027e-09	2.18569	0.295	0.074	1.13515e-05	Ciliated	Canonical
YEIEETETV	3.65753e-37	2.11862	0.268	0.015	5.28879e-34	Fibroblast	Canonical
YEIEETETV	6.22965e-16	1.86094	0.122	0.018	9.00807e-13	Vessel	Canonical
YEIEETETV	0.000150544	1.52066	0.206	0.026	0.217686	Muscle	Canonical
YEYKFGFEL	4.84603e-28	1.83337	0.185	0.181	7.00736e-25	NK_cells	Canonical
YEYKFGFEL	1.94408e-10	1.86151	0.25	0.175	2.81114e-07	Vessel	Canonical
YIADKKDVYE	2.05538e-23	4.06928	0.022	0.111	2.97207e-20	NK_cells	Canonical
YIADKKDVYE	0.00871375	0.386293	0.205	0.091	1	Ciliated	Canonical
YLGEFSITY	2.37898e-05	2.11182	0.446	0.594	0.0344001	T_CD8	Canonical
YLGEFSITY	3.1026e-09	0.578609	0.529	0.601	4.48636e-06	NK_cells	Canonical
YLRKIKARKGK	3.72424e-129	1.86696	0.866	0.381	5.38525e-126	Alveolar	Canonical
YLRKIKARKGK	1.78333e-25	0.336102	0.347	0.513	2.5787e-22	NK_cells	Canonical
YLVGLFEDTNL	1.3247e-14	0.594241	0.038	0.364	1.91552e-11	Treg	Canonical
YLVGLFEDTNL	1.42644e-60	1.42039	0.351	0.358	2.06263e-57	NK_cells	Canonical
YLVGLFEDTNL	2.04866e-05	0.376155	0.331	0.359	0.0296237	Vessel	Canonical
YQFTGIKKY	7.80334e-11	3.06884	0.23	0.414	1.12836e-07	T_CD4	Canonical
YQKVVAGVA	2.01586e-09	4.94043	0.1	0.013	2.91493e-06	Treg	Canonical
YQKVVAGVAN	3.31924e-09	4.86533	0.1	0.012	4.79963e-06	Treg	Canonical
YQKVVAGVANA	3.50632e-09	4.78416	0.1	0.012	5.07014e-06	Treg	Canonical
YSDLNTQRPY	2.33969e-78	1.43722	0.772	0.225	3.38319e-75	Macrophage_MARCOpos	Canonical
YSDLNTQRPY	3.25791e-99	1.60208	0.607	0.187	4.71094e-96	NK_cells	Canonical
YSDLNTQRPY	1.05358e-21	0.499582	0.556	0.249	1.52347e-18	Monocyte	Canonical
YSDLNTQRPY	1.98338e-36	0.32394	0.024	0.296	2.86797e-33	T_CD4	Canonical
YSDLNTQRPY	4.13495e-05	0.804435	0.358	0.263	0.0597913	Macrophage_MARCOneg	Canonical
YTAVVPLVY	7.29306e-25	9.09429	0.311	0.003	1.05458e-21	B_cells	Canonical
YVSKGLENID	3.15308e-06	0.44659	0.344	0.413	0.00455935	Vessel	Canonical
YVSKGLENID	5.82072e-05	1.00182	0.551	0.404	0.0841676	Ciliated	Canonical
YVSKGLENID	0.000336586	0.250137	0.291	0.415	0.486703	Monocyte	Canonical
YVSKGLENID	6.03637e-48	0.489135	0.288	0.436	8.72859e-45	NK_cells	Canonical
YVSKGLENID	2.06356e-16	2.66569	0.05	0.415	2.98391e-13	Treg	Canonical
