# Supplementary material for: BamQuery: a proteogenomic tool to explore the immunopeptidome and prioritize actionable tumor antigens
Source: Genome Biol. 2023 Aug 15;24:188. doi: 10.1186/s13059-023-03029-1 (PMC10426134; doi:10.1186/s13059-023-03029-1)
Supplement: Supplementary file 6 — Additional file 6: Supplemental Table 5. List of TAs identified as co-expressed in lung tumor cells, and their attribution to our original clusters or to the new clusters computed by k-nearest neighbors. [file 13059_2023_3029_MOESM6_ESM.xlsx]

## Sheet: Sheet1
Table S5. List of TAs identified as co-expressed in lung tumor cells, and their attribution to our original clusters (1 or 2, first column) or to the new clusters computed by k-nearest neighbors (column 4).
Cluster_Heatmap	Peptide	Identified with MAST?	Tumor Clone
1	DESGPSIVHRK	Yes	2
1	DESGPSIVH	Yes	2
1	ASLSTFQQMW	Yes	2
1	ASLSTFQQM	Yes	2
1	STFQQMWISK	Yes	2
2	FGYSNRVVDL	Yes	1
2	GYSNRVVDL	Yes	1
2	MAHMASKE	yes	1
2	RLYVDTIKVSK	No	NA
2	IGKVVQVY	No	NA
2	SLFVSNHAY	Yes	1,2
2	SESLFVSNHAY	Yes	1,2
2	QEVNFQEYV	No	NA
2	IYNEALKG	No	NA
