# Supplementary material for: BamQuery: a proteogenomic tool to explore the immunopeptidome and prioritize actionable tumor antigens
Source: Genome Biol. 2023 Aug 15;24:188. doi: 10.1186/s13059-023-03029-1 (PMC10426134; doi:10.1186/s13059-023-03029-1)
Supplement: Supplementary file 8 — Additional file 8: Supplemental Table 7. Report of the number of MAPs remaining after each filtering step in the TSA identification pipeline based on BamQuery. [file 13059_2023_3029_MOESM8_ESM.xlsx]

## Sheet: Sheet1
Table S7. Report of the number of MAPs remaining after each filtering step in the TSA identification pipeline based on BamQuery.
		Number of MAPs after filter application
Samples	Total MAPs	mTECs filter	%	GTEX filter	%	Normal Blood vs TCGA filter	%	Translation Evidence filter	%
DoHH2	1945	250	12.8535	92	4.73008	13	0.66838	12	0.616967
HBL-1	3775	529	14.0132	186	4.92715	44	1.16556	42	1.11258
SUDHL-4	1149	176	15.3177	63	5.48303	16	1.39252	13	1.13142
Total	6869	955	13.903	341	4.96433	73	1.06275	67	0.975397
